# Supplementary material for: 4EBP1/2 are active under standard cell culture conditions to regulate the translation of specific mRNAs
Source: Cell Death Dis. 2020 Nov 11;11(11):968. doi: 10.1038/s41419-020-03182-6 (PMC7659004; doi:10.1038/s41419-020-03182-6)
Supplement: Supplementary file 3 — Supplementary Table 1 [file 41419_2020_3182_MOESM3_ESM.xlsx]

## Sheet: total RNA
NeatSeq Flow DeSeq2 module Results
	Clusters	0h shCONT	0h sh4ebp	log2FoldChange	padj	ensembl_gene_id	description	external_gene_name	kegg_enzyme	go_id	ontology	UNIPROT	pathway	kegg	ko	pathway_info
ENSG00000167658	1	-0.707107	0.707107	2.41117	0.015111	ENSG00000167658	eukaryotic translation elongation factor 2 [Source:HGNC Symbol;Acc:HGNC:3214]	EEF2		GO:0003723/GO:0005634/GO:0005737/GO:0016020/GO:0006412/GO:0000166/GO:0005829/GO:0003924/GO:0005525/GO:0005886/GO:0005515/GO:0016235/GO:0003746/GO:0006414/GO:0045727/GO:0005576/GO:0045296/GO:0070062/GO:0019901/GO:1990904/GO:0043312/GO:0043022/GO:0034774/GO:1904813/GO:0002039/GO:0008097/GO:0051015/GO:0002244/GO:0002931/GO:0003009/GO:0007568/GO:0014009/GO:0032355/GO:0034976/GO:0035914/GO:0042493/GO:…	molecular_function/cellular_component/biological_process/	/M0R0I6
ENSG00000214736	1	-0.707107	0.707107	1.63232	0.015111	ENSG00000214736	translocase of outer mitochondrial membrane 6 [Source:HGNC Symbol;Acc:HGNC:34528]	TOMM6		GO:0016020/GO:0015031/GO:0005739/GO:0005741/GO:0005742	cellular_component/biological_process
ENSG00000161082	1	-0.707107	0.707107	4.64492	0.0204642	ENSG00000161082	CUGBP Elav-like family member 5 [Source:HGNC Symbol;Acc:HGNC:14058]	CELF5		GO:0003676/GO:0003723/GO:0006397/GO:0005634/GO:0005737/GO:0003729/GO:0005575/GO:1990904/GO:0000381/GO:0006376/GO:0036002	molecular_function/biological_process/cellular_component	/K7ES14/B4DFI3
ENSG00000277991	1	-0.707107	0.707107	8.44407	0.0249812
ENSG00000283293	1	-0.707107	0.707107	20.6184	0.0249812
ENSG00000140259	1	-0.707107	0.707107	2.58392	0.0387265	ENSG00000140259	microfibril associated protein 1 [Source:HGNC Symbol;Acc:HGNC:7032]	MFAP1		GO:0003723/GO:0006397/GO:0008380/GO:0005634/GO:0005515/GO:0005681/GO:0000398/GO:0005576/GO:0071005/GO:0001527	molecular_function/biological_process/cellular_component
ENSG00000167037	1	-0.707107	0.707107	6.82116	0.0320846	ENSG00000167037	small G protein signaling modulator 1 [Source:HGNC Symbol;Acc:HGNC:29410]	SGSM1		GO:0005737/GO:0016020/GO:0005794/GO:0005829/GO:0005096/GO:0031410/GO:0030659/GO:0017137/GO:0006886/GO:0090630/GO:0043547	cellular_component/molecular_function/biological_process	/A0A087X241
ENSG00000166783	1	-0.707107	0.707107	2.518	0.0123737	ENSG00000166783	meiosis regulator and mRNA stability factor 1 [Source:HGNC Symbol;Acc:HGNC:29562]	MARF1		GO:0003676/GO:0003723/GO:0016020/GO:0005794/GO:0043231/GO:0051321/GO:0030154/GO:0005777/GO:0010468/GO:0003674/GO:0010923/GO:0048477/GO:0007143/GO:0006302/	molecular_function/cellular_component/biological_process/	G8JLP4/F8VRS5//F8VVB8/H0YIB6
ENSG00000066044	1	-0.707107	0.707107	1.96631	0.00117376	ENSG00000066044	ELAV like RNA binding protein 1 [Source:HGNC Symbol;Acc:HGNC:3312]	ELAVL1		GO:0003676/GO:0003723/GO:0005634/GO:0005737/GO:0016020/GO:0005829/GO:0042803/GO:0005515/GO:0005654/GO:0019901/GO:2000036/GO:0051260/GO:1990904/GO:0010494/GO:0007275/GO:0003730/GO:0043488/GO:0000398/GO:0003725/GO:0017091/GO:0060965/GO:0003729/GO:0070935/GO:0035198/GO:0048255/GO:0035925/GO:0045727	molecular_function/cellular_component/biological_process	M0QZR9//M0R055
ENSG00000080823	1	-0.707107	0.707107	2.01558	0.0123737	ENSG00000080823	MOK protein kinase [Source:HGNC Symbol;Acc:HGNC:9833]	MOK		/GO:0004672/GO:0005524/GO:0006468/GO:0005634/GO:0005737/GO:0046872/GO:0000166/GO:0004674/GO:0016740/GO:0016301/GO:0016310/GO:0042995/GO:0051726/GO:0035556/GO:0005929/GO:0097546/GO:0007165/GO:0010468/GO:0004693	/molecular_function/biological_process/cellular_component	E5RFX9/H3BNF8/H0YLZ5/E5RHY4/E5RI85/H0YBV8/H0YMY9//E5RHT7/H0YKX6/H0YM36
ENSG00000176124	1	-0.707107	0.707107	3.40438	0.0123737
ENSG00000173530	1	-0.707107	0.707107	6.56794	0.0261534	ENSG00000173530	TNF receptor superfamily member 10d [Source:HGNC Symbol;Acc:HGNC:11907]	TNFRSF10D		GO:0016020/GO:0016021/GO:0006915/GO:0050900/GO:0005886/GO:0009986/GO:0045569/GO:0007165/GO:0007166/GO:0042981/GO:0043066/GO:0004888	cellular_component/biological_process/molecular_function
ENSG00000130222	1	-0.707107	0.707107	17.4333	1.42816626248488e-9	ENSG00000130222	growth arrest and DNA damage inducible gamma [Source:HGNC Symbol;Acc:HGNC:4097]	GADD45G		GO:0005634/GO:0005737/GO:0005515/GO:0006915/GO:0007275/GO:0030154/GO:0051726/GO:0043065/GO:0120162/GO:0046330/GO:1900745/GO:0000185	cellular_component/molecular_function/biological_process	Q5VZ88/
ENSG00000253414	1	-0.707107	0.707107	4.39622	0.000144564
ENSG00000164096	1	-0.707107	0.707107	3.03322	0.0123737	ENSG00000164096	chromosome 4 open reading frame 3 [Source:HGNC Symbol;Acc:HGNC:19225]	C4orf3		GO:0016020/GO:0016021	cellular_component
ENSG00000115762	1	-0.707107	0.707107	2.62271	0.0196853	ENSG00000115762	pleckstrin homology domain containing B2 [Source:HGNC Symbol;Acc:HGNC:19236]	PLEKHB2		GO:0016021/GO:0016020/GO:0005515/GO:0005768/GO:0055038/GO:0045595/GO:0005547	cellular_component/molecular_function/biological_process	/A0A024QZ35/A0A0A0MSE9/B7WPA5/A0A0A0MSI4		hsa:55041
ENSG00000205352	1	-0.707107	0.707107	2.90934	5.43644837323225e-11	ENSG00000205352	proline rich 13 [Source:HGNC Symbol;Acc:HGNC:24528]	PRR13		GO:0005634/GO:0005829/GO:0005654/GO:0005515/	cellular_component/molecular_function/	F8W1R5/A0A024RB45/F8VP70/F8VZP4/F8VWB5/F8VU40/F8VRX0/		hsa:54458
ENSG00000143545	1	-0.707107	0.707107	3.49193	0.00373985	ENSG00000143545	RAB13 member RAS oncogene family [Source:HGNC Symbol;Acc:HGNC:9762]	RAB13		GO:0016020/GO:0015031/GO:0000166/GO:0005829/GO:0003924/GO:0005525/GO:0005886/GO:0042995/GO:0005515/GO:0030054/GO:0031410/GO:0030659/GO:0006886/GO:0005923/GO:0005768/GO:0030027/GO:0070062/GO:0005802/GO:0032482/GO:0043687/GO:0016197/GO:0055037/GO:0055038/GO:0016328/GO:0043005/GO:0032869/GO:0031175/GO:0072659/GO:0030866/GO:0030139/GO:0070830/GO:0032456/GO:0035767/GO:0010737/GO:0032593/GO:0044795/GO:…	cellular_component/biological_process/molecular_function	/A0A087WWB9
ENSG00000198712	2	0.707107	-0.707107	-1.57765	0.0193593	ENSG00000198712	mitochondrially encoded cytochrome c oxidase II [Source:HGNC Symbol;Acc:HGNC:7421]	MT-CO2		GO:0016020/GO:0016021/GO:0046872/GO:0055114/GO:0016491/GO:0022900/GO:0005743/GO:0005739/GO:0005515/GO:1902600/GO:0070469/GO:0004129/GO:0005507/GO:0005751/GO:0045277/GO:0006123/GO:0007595/GO:0009409/GO:0010729/GO:0010940/GO:0042773/GO:2001171	cellular_component/molecular_function/biological_process	U5Z487	path:hsa04714/path:hsa01100/path:hsa05016/path:hsa00190/path:hsa05012/path:hsa05010/path:hsa04932/path:hsa04260	hsa:4513	ko:K02261	Thermogenesis - Homo sapiens (human)/Metabolic pathways - Homo sapiens (human)/Huntington disease - Homo sapiens (human)/Oxidative phosphorylation - Homo sapiens (human)/Parkinson disease - Homo sapiens (human)/Alzheimer disease - Homo sapiens (human)/Non-alcoholic fatty liver disease (NAFLD) - Homo sapiens (human)/Cardiac muscle contraction - Homo sapiens (human)
ENSG00000168237	2	0.707107	-0.707107	-7.48185	0.0163586	ENSG00000168237	glycerate kinase [Source:HGNC Symbol;Acc:HGNC:24247]	GLYCTK		GO:0005794/GO:0005829/GO:0016310/GO:0008887/GO:0005737/GO:0000166/GO:0005524/GO:0016740/GO:0016301/GO:0005739/GO:0005515/GO:0006468/GO:0061624	cellular_component/biological_process/molecular_function	A0A024R302/C9J3N5//A0A0C4DGA0/C9JA32	path:hsa00561/path:hsa00260/path:hsa00630/path:hsa00030/path:hsa01200/path:hsa01100	hsa:132158	ko:K11529	Glycerolipid metabolism - Homo sapiens (human)/Glycine serine and threonine metabolism - Homo sapiens (human)/Glyoxylate and dicarboxylate metabolism - Homo sapiens (human)/Pentose phosphate pathway - Homo sapiens (human)/Carbon metabolism - Homo sapiens (human)/Metabolic pathways - Homo sapiens (human)
ENSG00000214253	2	0.707107	-0.707107	-1.64016	0.0249812	ENSG00000214253	fission mitochondrial 1 [Source:HGNC Symbol;Acc:HGNC:21689]	FIS1		/GO:0016020/GO:0016021/GO:0005739/GO:0005515/GO:0006915/GO:0005741/GO:0005777/GO:0005778/GO:0000422/GO:0090314/GO:0032991/GO:0051260/GO:0005102/GO:0000266/GO:0005783/GO:0001836/GO:0010821/GO:0016559/GO:0043653/GO:0070584/GO:2001244/GO:0007204/GO:0043280/GO:0005779/GO:0008053/GO:0035584/GO:0006626/GO:0032471/GO:0051561/GO:0031307/GO:0090141/GO:0044877/GO:0014850/GO:0031667/GO:0043525/GO:0071333/GO…	/cellular_component/molecular_function/biological_process	F5H8A8/F8WBT1/C9JXH1/F5H509//F8WD11
ENSG00000187840	2	0.707107	-0.707107	-5.95228	9.01352e-06	ENSG00000187840	eukaryotic translation initiation factor 4E binding protein 1 [Source:HGNC Symbol;Acc:HGNC:3288]	EIF4EBP1		GO:0008190/GO:0045947/GO:0005515/GO:0005829/GO:0005737/GO:0006417/GO:0017148/GO:0030371/GO:0045931/GO:0000082/GO:0031929/GO:0031369/GO:0051721/GO:0002192/GO:0002931/GO:0008286/GO:0030324/GO:0031333/GO:0045471/GO:0071456/GO:0071549/GO:1990928/GO:0005634/GO:0032991	molecular_function/biological_process/cellular_component
ENSG00000126522	2	0.707107	-0.707107	-2.84452	0.0378174	ENSG00000126522	argininosuccinate lyase [Source:HGNC Symbol;Acc:HGNC:746]	ASL	00250+4.3.2.1/00220+4.3.2.1	GO:0003824/GO:0016829/GO:0005515/GO:0008652/GO:0000050/GO:0004056/GO:0006520/GO:0007626/GO:0009791/GO:0019676/GO:0042450/GO:0042802/GO:0005737/GO:0005829/GO:0070062/GO:0006526	molecular_function/biological_process/cellular_component	A0A024RDL8//A0A0S2Z316/F8W943	path:hsa00220/path:hsa00250/path:hsa01100/path:hsa01230	hsa:435	ko:K01755	Arginine biosynthesis - Homo sapiens (human)/Alanine aspartate and glutamate metabolism - Homo sapiens (human)/Metabolic pathways - Homo sapiens (human)/Biosynthesis of amino acids - Homo sapiens (human)
ENSG00000125931	2	0.707107	-0.707107	-3.02199	0.015111	ENSG00000125931	Cbp/p300 interacting transactivator with Glu/Asp rich carboxy-terminal domain 1 [Source:HGNC Symbol;Acc:HGNC:1986]	CITED1		GO:0007179/GO:0045893/GO:0030511/GO:0005634/GO:0005737/GO:0005829/GO:0006355/GO:0003700/GO:0042803/GO:0005515/GO:0006915/GO:0007275/GO:0030154/GO:0003713/GO:0006357/GO:0001890/GO:0005654/GO:0010628/GO:0003682/GO:0032496/GO:0008022/GO:0042981/GO:0043524/GO:0070555/GO:0044212/GO:0045892/GO:0070410/GO:0043627/GO:0006913/GO:0032868/GO:0060395/GO:0034341/GO:0051591/GO:0045668/GO:0042438/GO:0030318/GO:…	biological_process/cellular_component/molecular_function	C9J1P6/C9J7P8/C9JRD8/H7C2S6//C9J300
ENSG00000048740	2	0.707107	-0.707107	-5.70892	0.00837354	ENSG00000048740	CUGBP Elav-like family member 2 [Source:HGNC Symbol;Acc:HGNC:2550]	CELF2		GO:0003676/GO:0003723/GO:0006397/GO:0005634/GO:0005737/GO:0003729/GO:1990904/GO:0000381/GO:0006396/GO:0006376/GO:0008016/GO:0036002	molecular_function/biological_process/cellular_component	/V9GY47/Q5VZZ6/A0A1B0GUN8/V9GYD9/E9PC62/A0A1B0GU44/A0A0J9YXK1/A0A0J9YX66/A0A0J9YXJ0
ENSG00000184368	2	0.707107	-0.707107	-6.88078	0.0499511	ENSG00000184368	MAP7 domain containing 2 [Source:HGNC Symbol;Acc:HGNC:25899]	MAP7D2		GO:0000226/GO:0015630	biological_process/cellular_component
Table: This Table is of the Significant Genes Clusterd [as in the HeatMap Figure] and Annotated

## Sheet: TE
NeatSeq Flow DeSeq2 module Results
	Clusters	shCONT k12_k15_shCONT	shCONT k18_k17_shCONT	shCONT k3_k4_shCONT	sh4ebp K14_K13_sh4ebp	sh4ebp K16_K11b_sh4ebp	sh4ebp K5_K9_sh4ebp	ensembl_gene_id	description	external_gene_name	kegg_enzyme	go_id	ontology	UNIPROT	pathway	kegg	ko	pathway_info
ENSG00000116661	1	-0.753124	0.972016	0.150468	-1.1011	-0.630418	1.36216	ENSG00000116661	F-box protein 2 [Source:HGNC Symbol;Acc:HGNC:13581]	FBXO2		/GO:0005737/GO:0016020/GO:0005783/GO:0031090/GO:0043231/GO:0030246/GO:0016567/GO:0005829/GO:0005515/GO:0043687/GO:0004842/GO:0006464/GO:0000209/GO:0006508/GO:0019005/GO:0031146/GO:0006516/GO:0001540/GO:0006511/GO:0008285/GO:0030433/GO:0031396/GO:0043197	/cellular_component/molecular_function/biological_process	/A0A286YF37/R4GNH2
ENSG00000008294	1	-0.483988	0.865594	0.518673	-0.822466	-1.27745	1.19964	ENSG00000008294	sperm associated antigen 9 [Source:HGNC Symbol;Acc:HGNC:14524]	SPAG9		GO:0005737/GO:0005829/GO:0005515/GO:0048471/GO:0005815/GO:0031410/GO:0005078/GO:0070062/GO:0001669/GO:0030335/GO:0016192/GO:0007257/GO:0008432/GO:0019894/GO:0030159/GO:0000187/GO:0042147/GO:0043410/GO:0045666/GO:0051146/GO:0051149/GO:0051260/GO:0016020/GO:0016021	cellular_component/molecular_function/biological_process	D6RHI8//A0A087X2D8/H0YBE9/H0Y981/H0YBS5
ENSG00000141027	1	-0.365826	1.01305	0.344604	-1.02355	-1.14021	1.17193	ENSG00000141027	nuclear receptor corepressor 1 [Source:HGNC Symbol;Acc:HGNC:7672]	NCOR1		GO:0005634/GO:0044212/GO:0016020/GO:0005829/GO:0005654/GO:0006325/GO:0003677/GO:0005515/GO:0000122/GO:0000790/GO:0043565/GO:0000981/GO:0003714/GO:0003682/GO:0042826/GO:0000118/GO:0045892/GO:0046329/GO:0006366/GO:0007623/GO:0001102/GO:0019216/GO:0051225/GO:0017053/GO:0072686/GO:0035257/GO:0016580/GO:0001012/GO:0046966/GO:0060766/GO:0072362/GO:0072368/GO:1903799/GO:2000191/	cellular_component/molecular_function/biological_process/	J3KS51/C9JAP0/J3KS29/A0A088AWL3/E7EW50/J3QKP0/A0A024RD47/E7EVU5//H0Y459/S4R380/E7EVK1/J3KRE4/J3KT44	path:hsa04919/path:hsa01522/path:hsa05202	hsa:9611	ko:K04650	Thyroid hormone signaling pathway - Homo sapiens (human)/Endocrine resistance - Homo sapiens (human)/Transcriptional misregulation in cancer - Homo sapiens (human)
ENSG00000142634	1	-0.346621	0.976971	-0.207592	-0.903434	-0.974276	1.45495	ENSG00000142634	EF-hand domain family member D2 [Source:HGNC Symbol;Acc:HGNC:28670]	EFHD2		GO:0016020/GO:0046872/GO:0005509/GO:0045121/GO:0045296	cellular_component/molecular_function	H0Y4Y4/A0A024QZ77		hsa:79180
ENSG00000105472	1	-0.321361	0.688477	-0.340804	-0.748129	-0.959389	1.68121	ENSG00000105472	C-type lectin domain containing 11A [Source:HGNC Symbol;Acc:HGNC:10576]	CLEC11A		GO:0005737/GO:0030246/GO:0008083/GO:0010469/GO:0005576/GO:0005615/GO:0008284/GO:0001503/	cellular_component/molecular_function/biological_process/	M0R081//V9H0X6
ENSG00000108828	1	-0.190024	0.911039	-0.672735	-0.849837	-0.747667	1.54922	ENSG00000108828	vesicle amine transport 1 [Source:HGNC Symbol;Acc:HGNC:16919]	VAT1		GO:0005737/GO:0016020/GO:0008270/GO:0016491/GO:0055114/GO:0005739/GO:0005741/GO:0005576/GO:0070062/GO:0043312/GO:0016021/GO:0035578/GO:0010637/	cellular_component/molecular_function/biological_process/	K7ESA3/K7ERT7/K7EM19/K7ER81//K7EJM4/A0A024R1Z6/K7ENX2		hsa:10493
ENSG00000169228	1	0.0139167	1.11449	-0.594068	-0.942359	-0.899058	1.30708	ENSG00000169228	RAB24 member RAS oncogene family [Source:HGNC Symbol;Acc:HGNC:9765]	RAB24		GO:0005737/GO:0016020/GO:0015031/GO:0000166/GO:0003924/GO:0005525/GO:0005829/GO:0006914/GO:0005886/GO:0006886/GO:0005768/GO:0005515/GO:0032482/GO:0043312/GO:0030139/GO:0030667/GO:0005776	cellular_component/biological_process/molecular_function	F8W8H5//D6RFW3
ENSG00000213722	1	-0.271492	1.30854	-0.614527	-0.760606	-0.879934	1.21802	ENSG00000213722	dimethylarginine dimethylaminohydrolase 2 [Source:HGNC Symbol;Acc:HGNC:2716]	DDAH2	00220+3.5.3.6	GO:0016403/GO:0000052/GO:0006527/GO:0045429/GO:0005737/GO:0005829/GO:0016787/GO:0005739/GO:0005515/GO:0005815/GO:0070062/GO:0043066/GO:0050999/GO:0003824/GO:0016597/GO:0006525/GO:0007263/GO:0006809	molecular_function/biological_process/cellular_component	V9HW53/Q5SSV3/Q5SRR8/H0Y7N1		hsa:23564	ko:K01482
ENSG00000141837	1	-0.745816	1.28716	-0.220021	-0.303694	-1.15907	1.14144	ENSG00000141837	calcium voltage-gated channel subunit alpha1 A [Source:HGNC Symbol;Acc:HGNC:1388]	CACNA1A		GO:1904646/GO:0005634/GO:0005737/GO:0016020/GO:0016021/GO:0055085/GO:0046872/GO:0005216/GO:0006811/GO:0005244/GO:0034765/GO:0005886/GO:0042995/GO:0005515/GO:0006816/GO:0070588/GO:0005245/GO:0005262/GO:0005891/GO:0007268/GO:0019905/GO:0001540/GO:0043025/GO:0008331/GO:0051899/GO:0007204/GO:0008219/GO:0050796/GO:0050804/GO:0070509/GO:1904645/GO:0098793/GO:0099509/GO:0001505/GO:0007214/GO:0007270/GO:…	biological_process/cellular_component/molecular_function/	K7EQ95/A0A1C7CYY9/A0A1B0GVD8/K7EIF8/A0A1B0GTG6/A0A087WW63/A0A1B0GTI4/A0A1B0GVX1/K7EKF7/A0A1B0GUM7/A0A1B0GU81/A0A1B0GVQ9/I3L2V5/A0A1B0GUE5/B5TYJ1//A0A1B0GU74/A0A1B0GUP3/A0A1B0GTN7/A0A1B0GUS3/I3L391/A0A1B0GTW2
ENSG00000100416	1	-0.55886	1.30725	-0.19335	-0.733562	-1.00329	1.18181	ENSG00000100416	tRNA 5-methylaminomethyl-2-thiouridylate methyltransferase [Source:HGNC Symbol;Acc:HGNC:25481]	TRMU		GO:0008168/GO:0016740/GO:0008033/GO:0032259/GO:0003723/GO:0000166/GO:0005524/GO:0005654/GO:0005739/GO:0000049/GO:0016783/GO:0002143	molecular_function/biological_process/cellular_component	Q2PPL5//A0A2R8YFQ3/A0A2R8Y6L6/A0A2R8Y4R7/B4DZN5/A0A2R8YDK3
ENSG00000198931	1	-0.381733	0.75955	-0.0645771	-0.334039	-1.43206	1.45286	ENSG00000198931	adenine phosphoribosyltransferase [Source:HGNC Symbol;Acc:HGNC:626]	APRT	00230+2.4.2.7/	GO:0005737/GO:0005829/GO:0005654/GO:0016740/GO:0009116/GO:0016757/GO:0005576/GO:0006166/GO:0070062/GO:0043312/GO:0034774/GO:0043101/GO:0006168/GO:0002055/GO:0003999/GO:0016208/GO:0007595/GO:0007625/GO:0032869/GO:0044209/GO:0046083/	cellular_component/molecular_function/biological_process/	H3BQB1//H3BQF1/H3BSW3/H3BQZ9
ENSG00000090013	1	-0.0447454	0.791388	-0.588121	-0.420208	-1.25028	1.51197	ENSG00000090013	biliverdin reductase B [Source:HGNC Symbol;Acc:HGNC:1063]	BLVRB		/GO:0005737/GO:0005829/GO:0005654/GO:0016491/GO:0055114/GO:0005886/GO:0004074/GO:0042167/GO:0070062/GO:0042602/GO:0043195	/cellular_component/molecular_function/biological_process	V9HWI1/A0A2R8YEP4/M0QZL1/A0A2R8Y7Y9/M0R192	path:hsa00740/path:hsa00860/path:hsa01100	hsa:645	ko:K05901	Riboflavin metabolism - Homo sapiens (human)/Porphyrin and chlorophyll metabolism - Homo sapiens (human)/Metabolic pathways - Homo sapiens (human)
ENSG00000125901	1	-0.220466	0.882879	-0.299373	-0.326871	-1.42784	1.39167	ENSG00000125901	mitochondrial ribosomal protein S26 [Source:HGNC Symbol;Acc:HGNC:14045]	MRPS26		GO:0003723/GO:0005654/GO:0005739/GO:0005840/GO:0005763/GO:0005743/GO:0070125/GO:0070126/GO:0042769	molecular_function/cellular_component/biological_process
ENSG00000168101	1	-0.241675	1.0416	-0.482892	-0.353793	-1.30405	1.34081	ENSG00000168101	nudix hydrolase 16 like 1 [Source:HGNC Symbol;Acc:HGNC:28154]	NUDT16L1		GO:0003723/GO:0005634/GO:0016787/GO:0005515/GO:0030515/GO:2001033	molecular_function/cellular_component/biological_process	W4VSQ8/K7ENA3//K7EIN2
ENSG00000157326	1	0.195584	1.1056	-0.0266114	-0.478394	-1.66159	0.865412	ENSG00000157326	dehydrogenase/reductase 4 [Source:HGNC Symbol;Acc:HGNC:16985]	DHRS4	00790+1.1.1.184/00590+1.1.1.184/00980+1.1.1.184/	GO:0005634/GO:0016491/GO:0055114/GO:0005739/GO:0008202/GO:0042572/GO:0005777/GO:0005778/GO:0005789/GO:0005829/GO:0005102/GO:0006625/GO:0005782/GO:0051262/GO:0016655/GO:0004090/GO:0052650/GO:0006066/GO:0000253/GO:0018455/GO:0042180/	cellular_component/molecular_function/biological_process/	F5GWZ1/H0YNP7/
ENSG00000166123	1	-0.164623	1.2129	-0.175692	-0.721296	-1.28791	1.13663	ENSG00000166123	glutamic--pyruvic transaminase 2 [Source:HGNC Symbol;Acc:HGNC:18062]	GPT2		GO:0016740/GO:0003824/GO:0009058/GO:0008483/GO:0030170/GO:0005759/GO:0006103/GO:0008652/GO:0042853/GO:0004021/GO:0042851	molecular_function/biological_process/cellular_component	A0A024R6R2/H3BU54/	path:hsa01210/path:hsa00250/path:hsa01230/path:hsa01200/path:hsa00220/path:hsa01100	hsa:84706	ko:K00814	2-Oxocarboxylic acid metabolism - Homo sapiens (human)/Alanine aspartate and glutamate metabolism - Homo sapiens (human)/Biosynthesis of amino acids - Homo sapiens (human)/Carbon metabolism - Homo sapiens (human)/Arginine biosynthesis - Homo sapiens (human)/Metabolic pathways - Homo sapiens (human)
ENSG00000117450	1	0.804591	0.695941	0.113587	-1.08368	-1.39224	0.861801	ENSG00000117450	peroxiredoxin 1 [Source:HGNC Symbol;Acc:HGNC:9352]	PRDX1	00480+1.11.1.15	GO:0003723/GO:0005634/GO:0005737/GO:0016491/GO:0055114/GO:0045454/GO:0005515/GO:0042470/GO:0005615/GO:0004601/GO:0051920/GO:0016209/GO:0005829/GO:0045296/GO:0070062/GO:0001895/GO:0006979/GO:0001501/GO:0030101/GO:0008283/GO:0034599/GO:0042744/GO:0008379/GO:0098869/GO:0005623/GO:0042802/GO:0000302/GO:0019430/GO:0032872/GO:0034101/GO:0042267/GO:1901222/GO:0043209	molecular_function/cellular_component/biological_process	A0A0A0MSI0/A0A0A0MRQ5/
ENSG00000168040	1	0.449941	0.787866	-0.0464087	-1.16516	-1.19986	1.17363	ENSG00000168040	Fas associated via death domain [Source:HGNC Symbol;Acc:HGNC:3573]	FADD		GO:0045944/GO:0005737/GO:0007165/GO:0042981/GO:0005886/GO:0005515/GO:0006915/GO:0002376/GO:0045087/GO:0042802/GO:0051607/GO:0005829/GO:0043065/GO:0016032/GO:0043123/GO:0071260/GO:0032757/GO:0032760/GO:0035666/GO:0097190/GO:0002020/GO:0006919/GO:0007166/GO:0008625/GO:0036462/GO:0097191/GO:1902041/GO:1902042/GO:0048538/GO:0001916/GO:0034138/GO:0031264/GO:0097342/GO:2001238/GO:0043029/GO:0048536/GO:…	biological_process/cellular_component/molecular_function
ENSG00000124562	1	0.391082	0.818075	-0.00973063	-1.05662	-1.30653	1.16372	ENSG00000124562	small nuclear ribonucleoprotein polypeptide C [Source:HGNC Symbol;Acc:HGNC:11157]	SNRPC		GO:0005634/GO:0003676/GO:0003723/GO:0008270/GO:0046872/GO:0005654/GO:0000398/GO:0005685/GO:0042803/GO:0005515/GO:0000387/GO:0003729/GO:0030619/GO:0000395/GO:0000243/GO:0071004/GO:0015030/GO:0003727/GO:0030627/GO:1990446	cellular_component/molecular_function/biological_process	A0A0A0MRR7/Q5TAL4/Q5TAL2	path:hsa03040	hsa:6631	ko:K11095	Spliceosome - Homo sapiens (human)
ENSG00000258643	1	0.627647	0.134551	-0.14902	-1.24905	-0.866011	1.50188	ENSG00000258643	BCL2L2-PABPN1 readthrough [Source:HGNC Symbol;Acc:HGNC:42959]	BCL2L2-PABPN1		GO:0016020/GO:0042981/GO:0005739/GO:0005515/GO:0006915/GO:0042802/GO:0031966/GO:0043066/GO:0042803/GO:0005741/GO:0007283/GO:0046982/GO:0097718/GO:0008630/GO:0097192/GO:2001243/GO:0097136	cellular_component/biological_process/molecular_function
ENSG00000198840	1	0.765676	0.47908	-0.670589	-1.56556	-0.133635	1.12503	ENSG00000198840	mitochondrially encoded NADH:ubiquinone oxidoreductase core subunit 3 [Source:HGNC Symbol;Acc:HGNC:7458]	MT-ND3		GO:0016020/GO:0016021/GO:0016491/GO:0055114/GO:0005739/GO:0005515/GO:0070469/GO:0008137/GO:0031966/GO:0005747/GO:0006120/GO:0032981/GO:0005743/GO:0006979/GO:0009642/GO:0009725/GO:0071385/GO:0030964	cellular_component/molecular_function/biological_process	Q7GXZ5	path:hsa01100/path:hsa00190/path:hsa05012/path:hsa04714/path:hsa04723	hsa:4537	ko:K03880	Metabolic pathways - Homo sapiens (human)/Oxidative phosphorylation - Homo sapiens (human)/Parkinson disease - Homo sapiens (human)/Thermogenesis - Homo sapiens (human)/Retrograde endocannabinoid signaling - Homo sapiens (human)
ENSG00000100577	1	1.01016	0.15921	-0.665199	-0.567468	-1.23083	1.29413	ENSG00000100577	glutathione S-transferase zeta 1 [Source:HGNC Symbol;Acc:HGNC:4643]	GSTZ1		GO:0005737/GO:0016853/GO:0016740/GO:0003824/GO:0009072/GO:0005739/GO:0042803/GO:0005515/GO:0008152/GO:0098869/GO:0042802/GO:0004364/GO:0005829/GO:0005759/GO:0006749/GO:1901687/GO:0004602/GO:0016034/GO:0019120/GO:0006559/GO:0006572/GO:0010510/	cellular_component/molecular_function/biological_process/	A0A0C4DFM0//G3V5U6/H0YJN8/G3V4T6/G3V3B9/G3V5T0/G3V267/A0A0A0MR33/G3V5G8	path:hsa00350/path:hsa01100	hsa:2954	ko:K01800	Tyrosine metabolism - Homo sapiens (human)/Metabolic pathways - Homo sapiens (human)
ENSG00000145494	1	0.602166	0.327545	-0.201828	-0.33726	-1.66149	1.27086	ENSG00000145494	NADH:ubiquinone oxidoreductase subunit S6 [Source:HGNC Symbol;Acc:HGNC:7713]	NDUFS6		GO:0016020/GO:0055114/GO:0005743/GO:0005739/GO:0005747/GO:0006120/GO:0070469/GO:0008137/GO:0032981/GO:0009055/GO:0006631/GO:0006936/GO:0010259/GO:0022904/GO:0035264/GO:0061458/GO:0070584/GO:0072358/	cellular_component/biological_process/molecular_function/	Q6IBC4/D6RBT3	path:hsa05016/path:hsa05012/path:hsa04932/path:hsa00190/path:hsa05010/path:hsa04714/path:hsa04723/path:hsa01100	hsa:4726	ko:K03939	Huntington disease - Homo sapiens (human)/Parkinson disease - Homo sapiens (human)/Non-alcoholic fatty liver disease (NAFLD) - Homo sapiens (human)/Oxidative phosphorylation - Homo sapiens (human)/Alzheimer disease - Homo sapiens (human)/Thermogenesis - Homo sapiens (human)/Retrograde endocannabinoid signaling - Homo sapiens (human)/Metabolic pathways - Homo sapiens (human)
ENSG00000148773	1	0.954412	0.199135	-0.355035	0.0664864	-1.76383	0.898827	ENSG00000148773	marker of proliferation Ki-67 [Source:HGNC Symbol;Acc:HGNC:7107]	MKI67		GO:0003723/GO:0005634/GO:0016020/GO:0000166/GO:0005524/GO:0005730/GO:0003677/GO:0005694/GO:0005515/GO:0007049/GO:0016604/GO:0008283/GO:0008022/GO:0007088/GO:0051983/GO:0000793/GO:1902275	molecular_function/cellular_component/biological_process
ENSG00000182196	1	0.00265737	0.293719	-0.208196	-0.401826	-1.36957	1.68321	ENSG00000182196	ADP ribosylation factor like GTPase 6 interacting protein 4 [Source:HGNC Symbol;Acc:HGNC:18076]	ARL6IP4		GO:0003723/GO:0006397/GO:0008380/GO:0005634/GO:0016607/GO:0005515/GO:0005730/	molecular_function/biological_process/cellular_component/	F5H7X4/A0A0C4DH18/H7BZV4/A0A0C4DG62/A0A0A0MTG7/F5GYV5/F8WEP2//F8WCT1
ENSG00000105379	1	0.250027	0.164238	-0.0356994	-0.557584	-1.42415	1.60317	ENSG00000105379	electron transfer flavoprotein subunit beta [Source:HGNC Symbol;Acc:HGNC:3482]	ETFB		GO:0055114/GO:0005739/GO:0005515/GO:0005759/GO:0009055/GO:0022900/GO:0005829/GO:0033539	biological_process/cellular_component/molecular_function	M0QY67/
ENSG00000127884	1	0.224762	0.486248	-0.519311	-0.645208	-1.174	1.62751	ENSG00000127884	enoyl-CoA hydratase short chain 1 [Source:HGNC Symbol;Acc:HGNC:3151]	ECHS1		GO:0005739/GO:0003824/GO:0016829/GO:0006629/GO:0006631/GO:0005515/GO:0005759/GO:0006635/GO:0004300	cellular_component/molecular_function/biological_process
ENSG00000198171	1	0.262635	0.387682	-0.264199	-0.860844	-1.15138	1.6261	ENSG00000198171	DDRGK domain containing 1 [Source:HGNC Symbol;Acc:HGNC:16110]	DDRGK1		GO:0005783/GO:0005730/GO:0051216/GO:0005515/GO:0005737/GO:0032435/GO:0051092/GO:0034976/GO:0044389/GO:0045944/GO:0010628/GO:0010629/GO:0032436/GO:0033146/GO:1990592/GO:0005789/GO:0043066/GO:0030335/GO:0008284/GO:1901800/GO:0001103/GO:1902808/GO:1903721/GO:1905050/GO:1905552/GO:1905636	cellular_component/biological_process/molecular_function	/A0A0A0MRX2
ENSG00000042753	1	0.468614	0.424028	-0.286124	-0.772797	-1.31466	1.48094	ENSG00000042753	adaptor related protein complex 2 subunit sigma 1 [Source:HGNC Symbol;Acc:HGNC:565]	AP2S1		GO:0016020/GO:0006886/GO:0015031/GO:0016192/GO:0030117/GO:0008565/GO:0030122/GO:0005886/GO:0005515/GO:0005905/GO:0005829/GO:0006897/GO:0019886/GO:0048268/GO:0061024/GO:0048013/GO:0030666/GO:0005215/GO:0060071/GO:0034383/GO:0036020/GO:0050690/GO:0035615/GO:0032802/GO:0072583/GO:0030669/GO:0045334/GO:0030100	cellular_component/biological_process/molecular_function	M0QZ21/X6R390//M0R0N4/M0QYZ2/M0R1S0
ENSG00000112576	1	-0.238567	0.455366	0.283743	-0.760122	-1.29213	1.55172	ENSG00000112576	cyclin D3 [Source:HGNC Symbol;Acc:HGNC:1585]	CCND3		GO:0001934/GO:0005634/GO:0005737/GO:0016020/GO:0006468/GO:0051301/GO:0005515/GO:0007049/GO:0008284/GO:0000278/GO:0005654/GO:0019901/GO:0004672/GO:0016538/GO:1900087/GO:0000079/GO:0007088/GO:0045787/GO:0000307/GO:0045737/GO:0004693/GO:0000122/GO:0007165/GO:0042098/GO:0042127/GO:0046626/GO:0051726/	biological_process/cellular_component/molecular_function/	D6RIX2//D6RDL3/Q5T8J1/D6RI00/D6RDF8/A0A1D5RMS0/H0Y8M4
ENSG00000160049	1	-0.101856	0.230125	0.43877	-0.764002	-1.34045	1.53741	ENSG00000160049	DNA fragmentation factor subunit alpha [Source:HGNC Symbol;Acc:HGNC:2772]	DFFA		GO:0005737/GO:0005829/GO:0005886/GO:0000790/GO:0006915/GO:0005515/GO:0060703/GO:0006309/GO:0005654/GO:0005634/GO:0019904/GO:0044183/GO:0032076/GO:0043065/GO:0061077/GO:0070242/GO:1900118/GO:1902511/GO:0005811/GO:0007165	cellular_component/biological_process/molecular_function	K7ERT1/A0A024R4H5/
ENSG00000084207	1	-0.206452	0.219313	0.0852901	-0.221561	-1.49478	1.61819	ENSG00000084207	glutathione S-transferase pi 1 [Source:HGNC Symbol;Acc:HGNC:4638]	GSTP1	00983+2.5.1.18/00980+2.5.1.18/00480+2.5.1.18/00982+2.5.1.18/	GO:0070373/GO:0043409/GO:0048147/GO:0043407/GO:0043508/GO:0071222/GO:0010804/GO:0070372/GO:0006469/GO:0005634/GO:0005737/GO:0005829/GO:0016740/GO:0005739/GO:0005515/GO:0005615/GO:0098869/GO:0004364/GO:0005576/GO:0006805/GO:0070062/GO:0043312/GO:0043066/GO:0032720/GO:0034774/GO:1904813/GO:0007417/GO:0031982/GO:0004602/GO:1901687/GO:0006749/GO:0032691/GO:0032930/GO:0002674/GO:2001237/GO:0051771/GO:…	biological_process/cellular_component/molecular_function/	A0A087X2E9/V9HWE9/A0A087X243/A8MX94/A0A2R8Y5E5	path:hsa05418/path:hsa00980/path:hsa00983/path:hsa00480/path:hsa05200/path:hsa05204/path:hsa01524/path:hsa00982/path:hsa05225/path:hsa05215	hsa:2950	ko:K00799	Fluid shear stress and atherosclerosis - Homo sapiens (human)/Metabolism of xenobiotics by cytochrome P450 - Homo sapiens (human)/Drug metabolism - other enzymes - Homo sapiens (human)/Glutathione metabolism - Homo sapiens (human)/Pathways in cancer - Homo sapiens (human)/Chemical carcinogenesis - Homo sapiens (human)/Platinum drug resistance - Homo sapiens (human)/Drug metabolism - cytochrome P4…
ENSG00000196961	1	-0.171068	0.497481	0.202951	-0.199271	-1.67962	1.34953	ENSG00000196961	adaptor related protein complex 2 subunit alpha 1 [Source:HGNC Symbol;Acc:HGNC:561]	AP2A1		GO:0016020/GO:0006886/GO:0015031/GO:0016192/GO:0030117/GO:0030131/GO:0005886/GO:0005905/GO:0072583/GO:0035615/GO:0030122/GO:0005515/GO:0005829/GO:0006897/GO:0019886/GO:0006895/GO:0061024/GO:0048013/GO:0030666/GO:0060071/GO:0034383/GO:0036020/GO:0050690/GO:0019901/GO:0032802/GO:0030669/GO:0045334/GO:0050750/GO:1900126/GO:0030130/GO:0008022/GO:0044877/GO:0010976/GO:0048260/GO:0016323/GO:0016324/GO:…	cellular_component/biological_process/molecular_function/	M0R2D9/
ENSG00000122779	1	-0.16886	0.955454	-0.784333	-1.33498	0.0445931	1.28812	ENSG00000122779	tripartite motif containing 24 [Source:HGNC Symbol;Acc:HGNC:11812]	TRIM24		GO:0005634/GO:0005737/GO:0008270/GO:0046872/GO:0005654/GO:0016740/GO:0016567/GO:0003677/GO:0018108/GO:0005515/GO:0004842/GO:0003713/GO:0005829/GO:0003682/GO:0031647/GO:0042981/GO:0005102/GO:0006366/GO:0004713/GO:0030163/GO:0002039/GO:0004672/GO:0016922/GO:0034056/GO:0043565/GO:0061630/GO:0070577/GO:0006468/GO:0008285/GO:0010628/GO:0045892/GO:0045893/GO:0046777/GO:0055074/GO:0070562/GO:0071391/GO:…	cellular_component/molecular_function/biological_process	A0A024R784/
ENSG00000184164	1	0.0495041	0.969335	-0.668427	-1.24251	-0.46757	1.35967	ENSG00000184164	cysteine rich with EGF like domains 2 [Source:HGNC Symbol;Acc:HGNC:28150]	CRELD2		/GO:0005783/GO:0005509/GO:0005515/GO:0005576/GO:0005615/GO:0005794	/cellular_component/molecular_function	/A6PWM2
ENSG00000224877	1	-0.166461	1.54811	-0.969845	-1.02429	-0.140014	0.752504	ENSG00000224877	NADH:ubiquinone oxidoreductase complex assembly factor 8 [Source:HGNC Symbol;Acc:HGNC:33551]	NDUFAF8		GO:0005739/GO:0032981/GO:0005515/	cellular_component/biological_process/molecular_function/	I3L4C8/
ENSG00000011009	1	-0.582913	1.57098	-0.783281	-0.557884	-0.599703	0.952803	ENSG00000011009	lysophospholipase II [Source:HGNC Symbol;Acc:HGNC:6738]	LYPLA2		GO:0005737/GO:0016787/GO:0006629/GO:0006631/GO:0008474/GO:0002084/GO:0005795/GO:0005829/GO:0045296/GO:0070062/GO:0007411/GO:0052689	cellular_component/molecular_function/biological_process	Q5QPQ1/Q5QPQ3/Q5QPN9/Q5QPQ2/A0A140VJC9/Q5QPN5/Q5QPQ0	path:hsa00564	hsa:11313	ko:K06130	Glycerophospholipid metabolism - Homo sapiens (human)
ENSG00000105429	1	-0.306942	1.33819	-0.783179	-0.922847	-0.505924	1.18071	ENSG00000105429	multiple EGF like domains 8 [Source:HGNC Symbol;Acc:HGNC:3233]	MEGF8		GO:0005634/GO:0016020/GO:0016021/GO:0005509/GO:0005515/GO:0070062/GO:0030509/GO:0035108/GO:0045879/GO:0048842/GO:0010468/GO:0048704/GO:0097155/GO:0030326/GO:0042074/GO:0097094/GO:0003143/GO:0055113/GO:0060971/GO:0060972/GO:0061371/GO:0071907/GO:0007368/GO:0060976/	cellular_component/molecular_function/biological_process/	/M0R0Q0/M0QZL2/F5GZG7
ENSG00000116903	1	-0.599578	1.58523	0.0641974	-1.18201	-0.532893	0.665052	ENSG00000116903	exocyst complex component 8 [Source:HGNC Symbol;Acc:HGNC:24659]	EXOC8		GO:0005737/GO:0016020/GO:0015031/GO:0005829/GO:0006887/GO:0000145/GO:0042995/GO:0005515/GO:0048471/GO:0005886/GO:0007032/GO:0051601/GO:0030426/GO:0022617/GO:0005770/GO:0017160/GO:0016241/GO:0001927/GO:0034613/GO:0031252	cellular_component/biological_process/molecular_function
ENSG00000263360	1	-0.693761	1.67431	0.425405	-1.18625	-0.336901	0.1172
ENSG00000141759	1	0.0360659	1.8055	-0.833306	-0.992361	0.164623	-0.180522	ENSG00000141759	thioredoxin like 4A [Source:HGNC Symbol;Acc:HGNC:30551]	TXNL4A		GO:0006397/GO:0008380/GO:0005634/GO:0005829/GO:0000398/GO:0031965/GO:0051301/GO:0005515/GO:0005681/GO:0007049/GO:0005654/GO:0046540/GO:0005682/GO:0000375/GO:0071005/GO:0000245/GO:0005737	biological_process/cellular_component/molecular_function	K7EJU2/K7ESL1/K7EPA6/K7EMX5//K7ES07/O14835
ENSG00000145495	1	-0.0881237	1.94777	-0.297526	-0.959532	-0.239523	-0.363068	ENSG00000145495	membrane associated ring-CH-type finger 6 [Source:HGNC Symbol;Acc:HGNC:30550]	MARCH6		GO:0016020/GO:0016021/GO:0008270/GO:0046872/GO:0005783/GO:0016740/GO:0005789/GO:0016567/GO:0005515/GO:0004842/GO:0044322/GO:0061630/GO:0030176/GO:0019899/GO:1904380/GO:0070936/GO:0030433/GO:1990381/GO:0036503/GO:0031624/GO:0010498/GO:0000835	cellular_component/molecular_function/biological_process	/A0A0B4J206/D6RHY7
ENSG00000200913	1	-0.701263	1.6253	-0.619571	-1.07359	0.253407	0.515714
ENSG00000242498	1	-0.591622	1.54569	-0.742119	-0.867703	0.937038	-0.281289	ENSG00000242498	actin related protein 2/3 complex inhibitor [Source:HGNC Symbol;Acc:HGNC:28782]	ARPIN		GO:0042995/GO:0005515/GO:0051126/GO:0030027/GO:0030336/GO:2000393/GO:0033058	cellular_component/molecular_function/biological_process	H0YL03/H0YMP5/
ENSG00000263740	1	0.247587	1.46729	-0.932171	0.49912	-1.29136	0.00953933
ENSG00000136492	1	-0.293679	1.40187	-0.847022	0.820599	-1.23822	0.156453	ENSG00000136492	BRCA1 interacting protein C-terminal helicase 1 [Source:HGNC Symbol;Acc:HGNC:20473]	BRIP1		GO:0003676/GO:0005634/GO:0005737/GO:0046872/GO:0000166/GO:0005524/GO:0016787/GO:0003677/GO:0031965/GO:0005515/GO:0004003/GO:0032508/GO:0006281/GO:0006974/GO:0006302/GO:0051536/GO:0051539/GO:0004386/GO:0008026/GO:0006139/GO:0016818/GO:0005654/GO:0006260/GO:0000077/GO:0006357/GO:0006289/GO:0003682/GO:0007129/GO:0007283/GO:0007284/GO:0007286/GO:0008285/GO:0008584/GO:0009636/GO:0010629/GO:0010705/GO:…	molecular_function/cellular_component/biological_process/	J3QSE8/J3KS24/A0A024QZ45/J3QQP5/J3QKX0
ENSG00000175414	1	0.867716	0.970948	-1.51244	0.6289	-0.190149	-0.764977	ENSG00000175414	ADP ribosylation factor like GTPase 10 [Source:HGNC Symbol;Acc:HGNC:22042]	ARL10		GO:0000166/GO:0005525/	molecular_function/	H0Y8L6/H0Y9R6/
ENSG00000100429	1	0.520098	1.49954	-1.42946	0.0525005	-0.659159	0.0164852	ENSG00000100429	histone deacetylase 10 [Source:HGNC Symbol;Acc:HGNC:18128]	HDAC10		GO:0016787/GO:0005634/GO:0005737/GO:0004407/GO:0006325/GO:0008270/GO:0006476/GO:0005654/GO:0005515/GO:0000122/GO:0019213/GO:0000118/GO:0019899/GO:0006355/GO:0045892/GO:0033558/GO:0042826/GO:0032425/GO:0016575/GO:0016236/GO:0034983/GO:0035825/GO:0106047/GO:0106048/GO:0032041/GO:0070932/GO:0014003	molecular_function/cellular_component/biological_process	/C9J8B8/Q08AP5
ENSG00000109805	1	-0.473251	1.55016	0.281119	-0.115548	-1.48979	0.247307	ENSG00000109805	non-SMC condensin I complex subunit G [Source:HGNC Symbol;Acc:HGNC:24304]	NCAPG		GO:0005634/GO:0005737/GO:0016020/GO:0051301/GO:0005694/GO:0005515/GO:0007049/GO:0005829/GO:0007076/GO:0000796/GO:0030261/GO:0000793/GO:0000779	cellular_component/biological_process/molecular_function	H0Y9Z8/D6RA93/
ENSG00000283029	1	-0.353209	1.54084	-0.0834639	-0.0536892	-1.50999	0.459511
ENSG00000274012	1	-0.191415	1.41818	-0.107117	0.0741697	-1.65108	0.457263
ENSG00000115234	1	-0.462005	1.43401	-0.68652	-0.374513	-0.983745	1.07278	ENSG00000115234	sorting nexin 17 [Source:HGNC Symbol;Acc:HGNC:14979]	SNX17		GO:0005737/GO:0016020/GO:0006886/GO:0015031/GO:0043231/GO:0005829/GO:0007165/GO:0005794/GO:0005515/GO:0031410/GO:0030659/GO:0035091/GO:0008289/GO:0005768/GO:0005769/GO:0016197/GO:0032991/GO:0005102/GO:0008022/GO:0030100/GO:0050750/GO:0010008/GO:0006707/GO:0003279/GO:0006898/GO:0035904/GO:0060976/GO:1990126/GO:0005623/	cellular_component/biological_process/molecular_function/	F8WAZ0/F8WFA0/F8WEG6/
ENSG00000167613	1	-0.130618	1.44387	-0.651077	-0.513038	-1.12336	0.974224	ENSG00000167613	leukocyte associated immunoglobulin like receptor 1 [Source:HGNC Symbol;Acc:HGNC:6477]	LAIR1		GO:0016020/GO:0016021/GO:0005886/GO:0005515/GO:0002376/GO:0002250/GO:0050776/GO:0043312/GO:0035579/GO:0070821/	cellular_component/molecular_function/biological_process/	/W4VSQ5/D3YTC8/F8WC07/C9IZB2/A0A087X137/F2Z3B9/A8MZ84
ENSG00000181191	1	0.0854615	1.36711	-0.624974	-0.224472	-1.41979	0.816657	ENSG00000181191	praja ring finger ubiquitin ligase 1 [Source:HGNC Symbol;Acc:HGNC:16648]	PJA1		GO:0016567/GO:0061630/GO:0046872/GO:0016740/GO:0005515/GO:0005737/GO:0030163	biological_process/molecular_function/cellular_component	K7EPI8//K7EPW5
ENSG00000278771	1	-0.0649156	1.62975	-0.583506	-0.216159	-1.29356	0.528383
ENSG00000197497	1	1.0987	1.18145	-0.888811	-0.561499	-1.1032	0.27336	ENSG00000197497	zinc finger protein 665 [Source:HGNC Symbol;Acc:HGNC:25885]	ZNF665		GO:0003676/GO:0005634/GO:0046872/GO:0003677/GO:0006357/GO:0000981	molecular_function/cellular_component/biological_process
ENSG00000136108	1	0.77385	1.12709	-1.09328	0.0413917	-1.31149	0.462433	ENSG00000136108	cytoskeleton associated protein 2 [Source:HGNC Symbol;Acc:HGNC:1990]	CKAP2		/GO:0005737/GO:0005829/GO:0015630/GO:0005856/GO:0007049/GO:0006915/GO:0005874/GO:0000922/GO:0005813/GO:0005819/GO:0045944/GO:0000281/GO:0005881/GO:0007026	/cellular_component/biological_process	/C9J649/C9J7Y4
ENSG00000170606	1	0.717141	1.25546	-0.817615	-0.251689	-1.39232	0.489025	ENSG00000170606	heat shock protein family A (Hsp70) member 4 [Source:HGNC Symbol;Acc:HGNC:5237]	HSPA4		GO:0005737/GO:0000166/GO:0005524/GO:0005829/GO:0005515/GO:0005634/GO:0006986/GO:0070062/GO:0045040/GO:0051131	cellular_component/molecular_function/biological_process	A0A087WTS8/A0A087WYC1/
ENSG00000267858	1	0.417859	1.80719	-0.261093	-0.890335	-0.784074	-0.289543
ENSG00000059377	1	0.560447	1.57988	0.109208	-0.957161	-1.10808	-0.184294	ENSG00000059377	thromboxane A synthase 1 [Source:HGNC Symbol;Acc:HGNC:11609]	TBXAS1		GO:0016020/GO:0016021/GO:0046872/GO:0016853/GO:0004497/GO:0016491/GO:0055114/GO:0005783/GO:0005789/GO:0006629/GO:0006631/GO:0006633/GO:0005506/GO:0016705/GO:0020037/GO:0001516/GO:0006693/GO:0019371/GO:0004796/GO:0036134/GO:0006690/GO:0005623/GO:0030644/GO:0045471/GO:0045907/GO:0070542	cellular_component/molecular_function/biological_process	A0A0C4DH47/F8WD37/B7Z6W1/Q53F23/F8WC80/A0A0A0MSK3//C9JS68	path:hsa04611/path:hsa01100/path:hsa00590	hsa:6916	ko:K01832	Platelet activation - Homo sapiens (human)/Metabolic pathways - Homo sapiens (human)/Arachidonic acid metabolism - Homo sapiens (human)
ENSG00000134759	1	0.781939	1.21914	-0.255227	-0.865421	-1.36233	0.481897	ENSG00000134759	elongator acetyltransferase complex subunit 2 [Source:HGNC Symbol;Acc:HGNC:18248]	ELP2		GO:0000993/GO:0005634/GO:0005737/GO:0005829/GO:0002098/GO:0033588/GO:0006357/GO:0006368/GO:0008023/	molecular_function/cellular_component/biological_process/	H0YFW0/F5GYE9//F5GWY6/K7ER35/F5GX79
ENSG00000138785	1	0.495474	1.50096	-0.439494	-0.642047	-1.31702	0.402122	ENSG00000138785	integrator complex subunit 12 [Source:HGNC Symbol;Acc:HGNC:25067]	INTS12		GO:0005634/GO:0046872/GO:0005515/GO:0016180/GO:0005654/GO:0042795/GO:0032039/	cellular_component/molecular_function/biological_process/	C9JDP3/A0A1B0GX90/A0A024RDK4/A0A087WXN4/E9PGI3/D6R9Y5/C9J0M6/D6R9W3		hsa:57117	ko:K13149
ENSG00000028310	1	0.20442	1.59809	-0.369247	-0.467991	-1.37233	0.407057	ENSG00000028310	bromodomain containing 9 [Source:HGNC Symbol;Acc:HGNC:25818]	BRD9		/GO:0006325/GO:0005515/GO:0003676/GO:0008150/GO:0016514/GO:0070577	/biological_process/molecular_function/cellular_component	H0YBX9/F2Z2E8/H0YBR9/C9JBY0//H0YBF1/H0YAW8
ENSG00000127125	1	0.151767	1.19498	0.348022	-0.968421	-1.41822	0.691875	ENSG00000127125	phosphopantothenoylcysteine synthetase [Source:HGNC Symbol;Acc:HGNC:25686]	PPCS	00770+6.3.2.5/	GO:0016874/GO:0015937/GO:0005829/GO:0009108/GO:0004632/	molecular_function/biological_process/cellular_component/	/Q5VVM3/Q5VVM2
ENSG00000074416	1	0.15963	1.30849	0.3091	-0.64448	-1.59348	0.460737	ENSG00000074416	monoglyceride lipase [Source:HGNC Symbol;Acc:HGNC:17038]	MGLL		GO:0005737/GO:0016020/GO:0005654/GO:0016787/GO:0006629/GO:0016042/GO:0005829/GO:0006631/GO:0006633/GO:0042803/GO:0005886/GO:0052689/GO:0005789/GO:0019898/GO:0006954/GO:0009966/GO:0019369/GO:0050727/GO:0004622/GO:0036155/GO:0019433/GO:0047372/GO:0046464/GO:0051930/GO:2000124/	cellular_component/molecular_function/biological_process/	H7C5K5//A0A0C4DFN3/C9JAM4/E7EWX8/H7C4E0/C9J8Q3/H7C599
ENSG00000150753	1	0.114378	1.30321	0.614086	-0.69479	-1.54454	0.20765	ENSG00000150753	chaperonin containing TCP1 subunit 5 [Source:HGNC Symbol;Acc:HGNC:1618]	CCT5		GO:0050821/GO:0005737/GO:0000166/GO:0005524/GO:0005730/GO:0005829/GO:0006457/GO:0005856/GO:0005515/GO:0005874/GO:0051082/GO:0005815/GO:0070062/GO:0009615/GO:0032212/GO:0048487/GO:0005813/GO:1904851/GO:1904871/GO:1904874/GO:0003730/GO:0048027/GO:0031681/GO:0005832/GO:0007339/GO:1901998/GO:0043209/GO:0044297/	biological_process/cellular_component/molecular_function/	D6RIZ7/H0Y958/E9PCA1/H0Y914/V9HW37/B7ZAR1/E7ENZ3/		hsa:22948	ko:K09497
ENSG00000179889	1	-0.490654	1.47964	0.901411	-0.954814	-0.919477	-0.0161112	ENSG00000179889	pyridoxal dependent decarboxylase domain containing 1 [Source:HGNC Symbol;Acc:HGNC:28995]	PDXDC1		GO:0005794/GO:0043231/GO:0003824/GO:0030170/GO:0019752/GO:0016831/GO:0016829//GO:0005783/GO:0045296/GO:0008117/GO:0001667/GO:0006665/GO:0030149	cellular_component/molecular_function/biological_process/	H3BQ54/H3BNL6/Q86XE2/H3BPV5/H3BU11/H3BND4/H3BM88/H3BQS3//J3KNK7
ENSG00000145723	1	-0.305936	1.46832	0.879252	-1.03413	-0.951184	-0.0563201	ENSG00000145723	gypsy retrotransposon integrase 1 [Source:HGNC Symbol;Acc:HGNC:25959]	GIN1		GO:0003676/GO:0015074	molecular_function/biological_process
ENSG00000108424	1	-0.420776	1.45415	0.784743	-0.496715	-1.35812	0.0367235	ENSG00000108424	karyopherin subunit beta 1 [Source:HGNC Symbol;Acc:HGNC:6400]	KPNB1		GO:0003723/GO:0005634/GO:0005737/GO:0016020/GO:0006886/GO:0015031/GO:0005829/GO:0005654/GO:0031965/GO:0005515/GO:0008536/GO:0006606/GO:0005576/GO:0070062/GO:0006607/GO:0016032/GO:0008139/GO:0019054/GO:0043312/GO:0090307/GO:0019899/GO:0019904/GO:1904813/GO:0006309/GO:0035580/GO:0008565/GO:0006610/GO:0005643/GO:0034399/GO:0043657/GO:0045540/GO:0005635/GO:0075733/GO:0008270/GO:0007080/GO:0045184/GO:…	molecular_function/cellular_component/biological_process/	J3KTM9/J3QRG4//J3QKQ5/J3KS06/J3QR48
ENSG00000278311	1	-0.541407	1.17324	0.846489	0.0856105	-1.6137	0.0497654	ENSG00000278311	gametogenetin binding protein 2 [Source:HGNC Symbol;Acc:HGNC:19357]	GGNBP2		GO:0007275/GO:0031410/GO:0030154/GO:0007283/GO:0005634/GO:0005737/GO:0008285/GO:0010629/GO:0033140/GO:0042532/GO:0060711/GO:0060716/GO:0061099/	biological_process/cellular_component/	/A0A087X0E5/A0A087X1N0/A0A087X1D7
ENSG00000108590	1	0.474013	0.984734	0.102882	0.133162	-1.92932	0.234533	ENSG00000108590	mediator complex subunit 31 [Source:HGNC Symbol;Acc:HGNC:24260]	MED31		GO:0005634/GO:0006355/GO:0003712/GO:0016592/GO:1903508/GO:0005515/GO:0006357/GO:0005654/GO:0003713/GO:0070847/GO:0006367/GO:0061630/GO:0016567/GO:0048147/GO:0060173/GO:0000151	cellular_component/biological_process/molecular_function	I3L2J1//I3L0P8
ENSG00000116138	1	0.358054	0.743624	0.361233	-0.306765	-1.88687	0.730722	ENSG00000116138	DnaJ heat shock protein family (Hsp40) member C16 [Source:HGNC Symbol;Acc:HGNC:29157]	DNAJC16		GO:0005623/GO:0016020/GO:0016021/GO:0045454	cellular_component/biological_process	Q5TDH4//H0YCM8/Q5TDG9
ENSG00000111142	1	0.679452	0.790333	0.358151	-0.542615	-1.797	0.511677	ENSG00000111142	methionyl aminopeptidase 2 [Source:HGNC Symbol;Acc:HGNC:16672]	METAP2		GO:0006508/GO:0004177/GO:0003723/GO:0005737/GO:0046872/GO:0005829/GO:0016787/GO:0005886/GO:0008233/GO:0008235/GO:0070006/GO:0070084/GO:0022400/GO:0016485/GO:0018206/GO:0031365/	biological_process/molecular_function/cellular_component/	A0A140VJE3/F8VZX9//F8VSC4/F8VY03/G3V1U3/F8VQZ7/F8VRR3		hsa:10988	ko:K01265
ENSG00000236824	1	0.163651	0.82822	0.69359	0.170888	-1.94158	0.0852312
ENSG00000187535	1	0.234896	0.884603	0.818318	-0.262254	-1.8428	0.167237	ENSG00000187535	intraflagellar transport 140 [Source:HGNC Symbol;Acc:HGNC:29077]	IFT140		GO:0005737/GO:0005856/GO:0042995/GO:0005813/GO:0005815/GO:0036064/GO:0005929/GO:0035735/GO:0060271/GO:0061512/GO:0097542/GO:0003674/GO:0030030/GO:1902017/GO:0005930/GO:0060041/GO:0072001/GO:0048705/GO:0035721/GO:0030991/GO:0007368/GO:0007507/GO:0008589/GO:0021532/GO:0031076/GO:0035108/GO:0035845/GO:0042073/GO:0042733/GO:0048701/GO:1905515/GO:1990403/GO:0001750/GO:0032391/GO:0097730/	cellular_component/biological_process/molecular_function/	I3L0Y8//H3BTA5/J3KPW0/H3BNC5
ENSG00000228223	1	0.200507	0.657606	0.933293	-0.120138	-1.89519	0.223922
ENSG00000153046	1	0.316807	0.218465	0.939636	-0.040281	-1.9294	0.49477	ENSG00000153046	chromodomain Y like [Source:HGNC Symbol;Acc:HGNC:1811]	CDYL		GO:0005634/GO:0016607/GO:0003824/GO:0016829/GO:0005694/GO:0005515/GO:1903507/GO:0030154/GO:0007283/GO:0030674/GO:0003714/GO:0007286/GO:0003682/GO:0035064/GO:0060816/GO:0120092/GO:0120094/GO:0016020/GO:0016021	cellular_component/molecular_function/biological_process	C9JQG7/
ENSG00000254427	1	0.777016	0.257522	0.813364	-0.0537669	-1.91097	0.11684
ENSG00000101557	1	0.626978	0.473936	0.766965	-0.239531	-1.91211	0.283759	ENSG00000101557	ubiquitin specific peptidase 14 [Source:HGNC Symbol;Acc:HGNC:12612]	USP14		GO:0005737/GO:0016020/GO:0005829/GO:0016579/GO:0016787/GO:0010951/GO:0005886/GO:0005515/GO:0008233/GO:0008234/GO:0006508/GO:0000502/GO:0006511/GO:0036459/GO:0031410/GO:0009986/GO:0002376/GO:0045087/GO:0070062/GO:0099116/GO:0004843/GO:0070628/GO:0061136/GO:0004197/GO:0004866/GO:0050920/GO:0008193/GO:1903070//GO:0007268/GO:0045202	cellular_component/biological_process/molecular_function/	A6NJA2/R4GNB0/J3KS55//J3QQT6
ENSG00000010244	1	0.698605	0.7631	1.10979	-0.647974	-1.42445	-0.499067	ENSG00000010244	zinc finger protein 207 [Source:HGNC Symbol;Acc:HGNC:12998]	ZNF207		GO:0003676/GO:0003723/GO:0005634/GO:0005737/GO:0046872/GO:0005730/GO:0005654/GO:0003677/GO:0003700/GO:0051301/GO:0005694/GO:0008270/GO:0005856/GO:0007049/GO:0005874/GO:0008017/GO:0005819/GO:0007059/GO:0000775/GO:0000776/GO:0000777/GO:0005515/GO:0050821/GO:0001578/GO:0007094/GO:0090307/GO:0006355/GO:0008608/GO:0008201/GO:0000070/GO:0046785/GO:0051983/GO:1990047/	molecular_function/cellular_component/biological_process/	J3QS27/H0Y3M2/X6R4W8//J3KTL1/J3QRS9/J3KS31/J3KRW6/J3KRB6
ENSG00000065150	1	0.80911	0.55554	1.20039	-0.648486	-1.36978	-0.546769	ENSG00000065150	importin 5 [Source:HGNC Symbol;Acc:HGNC:6402]	IPO5		GO:0005623/GO:0006886/GO:0008536/GO:0006606/GO:0003723/GO:0005634/GO:0005737/GO:0016020/GO:0015031/GO:0005515/GO:0005730/GO:0071230/GO:0006607/GO:0016032/GO:0008139/GO:0042307/GO:0005095/GO:0008565/GO:0006610/GO:0034260/GO:0045736/GO:0005643/GO:0031965/GO:0034399/	cellular_component/biological_process/molecular_function/	C9JZ53//C9J875/E7EX05/E7ETV8/A0A024RDY0/E7ETV3/H0Y3V4/E7ESA1/E7EQT5/H0Y8C6/C9JMV5/C9J583/F8WF30/C9JXE0/E7ESZ1/E7EWK4/C9JZD8/C9JQT6/E7EV12
ENSG00000177363	1	0.872091	1.0601	0.43695	-0.461583	-1.62171	-0.285846	ENSG00000177363	LRRN4 C-terminal like [Source:HGNC Symbol;Acc:HGNC:33724]	LRRN4CL		GO:0016020/GO:0016021	cellular_component
ENSG00000144381	1	0.934126	0.68206	0.728785	-0.395954	-1.70764	-0.241378	ENSG00000144381	heat shock protein family D (Hsp60) member 1 [Source:HGNC Symbol;Acc:HGNC:5261]	HSPD1		GO:0005615/GO:0043065/GO:0050821/GO:0043066/GO:0006919/GO:0043032/GO:0050870/GO:0032755/GO:0003723/GO:0005737/GO:0016020/GO:0000166/GO:0005524/GO:0016787/GO:0005739/GO:0005829/GO:0006457/GO:0005515/GO:0009409/GO:0042026/GO:0005759/GO:0009986/GO:0051082/GO:0070062/GO:0032991/GO:0016032/GO:0001530/GO:0032727/GO:0032729/GO:0032733/GO:0032735/GO:0008637/GO:0005886/GO:0051087/GO:0005769/GO:0005743/GO:…	cellular_component/biological_process/molecular_function/	E7ESH4/A0A024R3X4/C9J0S9/C9JCQ4/E7EXB4/C9JL25/C9JL19/F8WBB1	path:hsa03018/path:hsa05152/path:hsa04940/path:hsa05134	hsa:3329	ko:K04077	RNA degradation - Homo sapiens (human)/Tuberculosis - Homo sapiens (human)/Type I diabetes mellitus - Homo sapiens (human)/Legionellosis - Homo sapiens (human)
ENSG00000080824	1	0.529359	0.80879	1.04326	-0.401691	-1.64417	-0.335551	ENSG00000080824	heat shock protein 90 alpha family class A member 1 [Source:HGNC Symbol;Acc:HGNC:5253]	HSP90AA1		GO:0051897/GO:0001934/GO:0003723/GO:0005634/GO:0005737/GO:0016020/GO:0000166/GO:0005524/GO:0018108/GO:0005829/GO:0006457/GO:0042803/GO:0005886/GO:0005515/GO:0007165/GO:0042470/GO:0009409/GO:0051082/GO:0009408/GO:0006898/GO:0038096/GO:0005576/GO:0042802/GO:0009986/GO:0034605/GO:0006986/GO:0005654/GO:0070062/GO:0050821/GO:0016887/GO:0032991/GO:0043025/GO:0000086/GO:0010389/GO:0097711/GO:0043312/GO:…	biological_process/molecular_function/cellular_component/	/K9JA46/H0YJF5/G3V2J8/G3V592/A0A0U1RR69	path:hsa04657/path:hsa04915/path:hsa04612/path:hsa05215/path:hsa04914/path:hsa04659/path:hsa05418/path:hsa04621/path:hsa04141/path:hsa05200/path:hsa04151/path:hsa04217	hsa:3320	ko:K04079	IL-17 signaling pathway - Homo sapiens (human)/Estrogen signaling pathway - Homo sapiens (human)/Antigen processing and presentation - Homo sapiens (human)/Prostate cancer - Homo sapiens (human)/Progesterone-mediated oocyte maturation - Homo sapiens (human)/Th17 cell differentiation - Homo sapiens (human)/Fluid shear stress and atherosclerosis - Homo sapiens (human)/NOD-like receptor signaling pa…
ENSG00000270103	1	0.568684	0.840455	0.695843	-0.20374	-1.85538	-0.045865
ENSG00000060339	1	0.433407	0.915667	0.887866	0.0062631	-1.70013	-0.543074	ENSG00000060339	cell division cycle and apoptosis regulator 1 [Source:HGNC Symbol;Acc:HGNC:24236]	CCAR1		GO:0006355/GO:0003723/GO:0005737/GO:1903508/GO:0005515/GO:0007049/GO:0006915/GO:0048471/GO:1903507/GO:0003713/GO:0005634/GO:0003714/GO:0005654/GO:0030335/GO:0008284/GO:0000980/GO:0000398/GO:0030374/	biological_process/molecular_function/cellular_component/	F5H808//F5H2E6/F5H7M9/H0YFJ7/F5H3I8/F5H1L3/F5H3E1/H0YFT7/F5H1H2/A0A0C4DGG8
ENSG00000142856	1	0.0706889	0.968049	1.00258	0.149205	-1.65707	-0.533459	ENSG00000142856	integrin subunit beta 3 binding protein [Source:HGNC Symbol;Acc:HGNC:6157]	ITGB3BP		GO:0005634/GO:0005737/GO:0005654/GO:0006355/GO:0051301/GO:0005694/GO:0005515/GO:0007049/GO:0006915/GO:0034080/GO:0000775/GO:0000776/GO:0000777/GO:0005829/GO:0007165/GO:0007155/GO:0016020/GO:0043065/GO:0008022	cellular_component/biological_process/molecular_function
ENSG00000048649	1	-0.184292	0.86568	1.27817	0.15874	-1.45546	-0.662842	ENSG00000048649	remodeling and spacing factor 1 [Source:HGNC Symbol;Acc:HGNC:18118]	RSF1		GO:0005634/GO:0046872/GO:0005654/GO:0006355/GO:0006325/GO:0006334/GO:0005515/GO:0045893/GO:0042393/GO:0000790/GO:0045944/GO:0034080/GO:0016573/GO:0045892/GO:0031213/GO:0006352/GO:0006338/GO:0016584/GO:0004402/GO:0000123/GO:0043392/GO:0050434	cellular_component/molecular_function/biological_process	/H0YCN2/H0YER1/H0YEX0/H0YDG9/H7C306
ENSG00000198961	1	0.0528322	0.990546	1.28311	-0.265605	-1.32666	-0.734218	ENSG00000198961	praja ring finger ubiquitin ligase 2 [Source:HGNC Symbol;Acc:HGNC:17481]	PJA2		GO:0005737/GO:0016020/GO:0046872/GO:0016740/GO:0005783/GO:0005789/GO:0016567/GO:0005794/GO:0035329/GO:0004842/GO:0045111/GO:0005886/GO:0000139/GO:0030054/GO:0006954/GO:0045202/GO:0045211/GO:0045087/GO:0005515/GO:0010738/GO:0061630/GO:0014069/GO:0007616/GO:0046330/GO:0034236/GO:0034237/GO:0034137/GO:0043030/GO:1900745	cellular_component/molecular_function/biological_process
ENSG00000204406	1	-0.363076	0.671759	1.45049	-0.264309	-1.49771	0.0028505	ENSG00000204406	methyl-CpG binding domain protein 5 [Source:HGNC Symbol;Acc:HGNC:20444]	MBD5		GO:0005634/GO:0005694/GO:0030496/GO:0007399/GO:0005654/GO:0070062/GO:0016579/GO:0003682/GO:0042593/GO:0040014/GO:0050795/GO:0010369/GO:0060399/GO:0003677/	cellular_component/biological_process/molecular_function/	A0A1B0GUJ9/A0A1B0GW10/H7C066//A0A0D9SG23/A0A0D9SEP6/E9PHH0/A0A0D9SF16
ENSG00000119203	1	-0.0946549	0.785041	1.50287	-0.790821	-1.20486	-0.197579	ENSG00000119203	cleavage and polyadenylation specific factor 3 [Source:HGNC Symbol;Acc:HGNC:2326]	CPSF3		GO:0003723/GO:0006397/GO:0005634/GO:0046872/GO:0016787/GO:0004519/GO:0090502/GO:0004518/GO:0005515/GO:0004521/GO:0005654/GO:0098789/GO:0005847/GO:0006406/GO:0031124/GO:0000398/GO:0034247/GO:0006369/GO:0008409/GO:0006378/GO:0006398/GO:0006379/GO:0031126/	molecular_function/biological_process/cellular_component/	G5E9W3/C9JZH6/
ENSG00000185684	1	0.134751	1.04451	1.19869	-0.669591	-1.37685	-0.331523
ENSG00000080608	1	0.878508	1.32378	0.158134	-0.157759	-1.09483	-1.10783	ENSG00000080608	pumilio RNA binding family member 3 [Source:HGNC Symbol;Acc:HGNC:29676]	PUM3		/GO:0003723/GO:0005634/GO:0005730/GO:0005783/GO:0003677/GO:0005694/GO:0005654/GO:0005515/GO:0010835	/molecular_function/cellular_component/biological_process	/S4R3K8
ENSG00000169679	1	1.11473	1.24728	-0.0303673	-0.28095	-1.12326	-0.927424	ENSG00000169679	BUB1 mitotic checkpoint serine/threonine kinase [Source:HGNC Symbol;Acc:HGNC:1148]	BUB1		GO:0005634/GO:0016020/GO:0000166/GO:0004672/GO:0004674/GO:0005524/GO:0006468/GO:0005829/GO:0005654/GO:0016740/GO:0016301/GO:0016310/GO:0051301/GO:0005694/GO:0005515/GO:0007049/GO:0006915/GO:0007059/GO:0051754/GO:0000775/GO:0000776/GO:0000777/GO:0007094/GO:0016032/GO:0000778/GO:0051983/GO:0007063/GO:0007093/GO:0000942/GO:0008283	cellular_component/molecular_function/biological_process	/C9JQA4/C9JRC7/C9IYH4
ENSG00000100603	1	0.97883	1.1837	0.136967	-0.243093	-1.50174	-0.554662	ENSG00000100603	SNW domain containing 1 [Source:HGNC Symbol;Acc:HGNC:16696]	SNW1		GO:0003723/GO:0006397/GO:0008380/GO:0005634/GO:0005654/GO:0000398/GO:0005515/GO:0005681/GO:0016604/GO:0003713/GO:0071013/GO:0000122/GO:0003714/GO:0045944/GO:0042974/GO:0050769/GO:0016032/GO:0030511/GO:0045892/GO:0016363/GO:0006367/GO:0006357/GO:0005112/GO:0071300/GO:0042771/GO:0035257/GO:0048384/GO:0071007/GO:0042809/GO:0008024/GO:0046332/GO:0019899/GO:0007219/GO:0043923/GO:0051571/GO:0016607/GO:…	molecular_function/biological_process/cellular_component/	G3V4X8/G3V3A4//G3V5R3/G3V4E0
ENSG00000126870	1	0.601762	1.50076	-0.132132	-0.176081	-1.50021	-0.294102	ENSG00000126870	WD repeat domain 60 [Source:HGNC Symbol;Acc:HGNC:21862]	WDR60		GO:0042995/GO:0005515/GO:0005615/GO:0048704/GO:0060271/GO:0005929/GO:0097546/GO:0035735/GO:0097542/GO:0030030/GO:0000922/GO:0005813/GO:0007018/GO:0008574/GO:0045503/GO:0045504/GO:0005868/GO:0030286/GO:0031021/GO:0000242/	cellular_component/molecular_function/biological_process/	H7BYQ2/H7C1E8/H7C022/A0A140VK66		hsa:55112	ko:K22869
ENSG00000201098	1	0.705299	1.04525	0.868769	-0.383432	-1.18369	-1.0522
ENSG00000140740	1	0.857076	0.873127	0.917942	-0.489191	-0.866635	-1.29232	ENSG00000140740	ubiquinol-cytochrome c reductase core protein 2 [Source:HGNC Symbol;Acc:HGNC:12586]	UQCRC2		GO:0016020/GO:0005654/GO:0055114/GO:0005739/GO:0005743/GO:0046872/GO:0003824/GO:0005515/GO:0006508/GO:0004222/GO:0070469/GO:0005751/GO:0009060/GO:0005750/GO:0006119/GO:0044877/GO:0006627/GO:0043209	cellular_component/biological_process/molecular_function	H3BUI9/H3BUE4/H3BRG4/H3BSJ9/H3BP04/A0A087WVZ4/
ENSG00000156261	1	0.607512	1.02347	0.948346	-0.365928	-0.882412	-1.33099	ENSG00000156261	chaperonin containing TCP1 subunit 8 [Source:HGNC Symbol;Acc:HGNC:1623]	CCT8		GO:0005524/GO:0050821/GO:0005737/GO:0000166/GO:0005829/GO:0005654/GO:0006457/GO:0045111/GO:0005856/GO:0042995/GO:0005874/GO:0051082/GO:0005815/GO:0005576/GO:0005929/GO:0045296/GO:0070062/GO:0005515/GO:0043312/GO:0034774/GO:1904813/GO:0035578/GO:0032212/GO:0005813/GO:1904851/GO:1904871/GO:1904874/GO:0005832/GO:0042623/GO:0007339/GO:0046931/GO:1901998/GO:0002199/GO:0044297	molecular_function/biological_process/cellular_component	H7C2U0/H7C4C8/
ENSG00000067533	1	1.14177	1.24832	0.0536563	-1.12391	-0.636951	-0.682873	ENSG00000067533	ribosomal RNA processing 15 homolog [Source:HGNC Symbol;Acc:HGNC:24255]	RRP15		GO:0006364/GO:0030687	biological_process/cellular_component
ENSG00000213707	1	0.85192	1.25333	0.492982	-1.0353	-0.492382	-1.07055
ENSG00000121749	1	-0.115166	1.51104	0.705634	-0.592704	-0.156058	-1.35275	ENSG00000121749	TBC1 domain family member 15 [Source:HGNC Symbol;Acc:HGNC:25694]	TBC1D15		/GO:0005737/GO:0005515/GO:0005096/GO:0017137/GO:0006886/GO:0090630/GO:0043087/GO:0005576	/cellular_component/molecular_function/biological_process	/C9JA93/F8WF35/F8VV61/F8WCB5/F8WAX5/F8WDJ1
ENSG00000088727	1	-0.0160963	1.60604	0.685657	-0.79702	-0.406198	-1.07238	ENSG00000088727	kinesin family member 9 [Source:HGNC Symbol;Acc:HGNC:16666]	KIF9		GO:0005737/GO:0000166/GO:0005524/GO:0003777/GO:0005856/GO:0005515/GO:0008017/GO:0005874/GO:0007018/GO:0016887/GO:0022617/GO:0002102/GO:0005871/GO:0031982/GO:0046983/GO:1903008/GO:0071801/GO:0003774	cellular_component/molecular_function/biological_process	B4DZK5//Q6PJI1/E7EUW8/C9JWZ7
ENSG00000165119	1	0.265761	1.6008	-0.0329463	-0.726005	0.228902	-1.33651	ENSG00000165119	heterogeneous nuclear ribonucleoprotein K [Source:HGNC Symbol;Acc:HGNC:5044]	HNRNPK		GO:0045944/GO:0003676/GO:0003723/GO:0006396/GO:0006397/GO:0008380/GO:0005634/GO:0005737/GO:0016020/GO:0005654/GO:0003677/GO:0006357/GO:0042995/GO:0005515/GO:0005681/GO:0030054/GO:0000398/GO:0071013/GO:0005925/GO:0042802/GO:0045296/GO:0070062/GO:0002102/GO:0001228/GO:0016032/GO:0007165/GO:0019904/GO:0000790/GO:0048260/GO:0000978/GO:0016070/GO:0043066/GO:0003697/GO:0010494/GO:0010988/GO:0045716/GO:…	biological_process/molecular_function/cellular_component	S4R457/Q5T6W2/S4R359/
ENSG00000182359	1	-0.411976	1.8031	-0.332176	-0.623246	0.484076	-0.91978	ENSG00000182359	kelch repeat and BTB domain containing 3 [Source:HGNC Symbol;Acc:HGNC:22934]	KBTBD3				G3V161/E9PKJ3/A0A024R3B5/U3KQF6		hsa:143879	ko:K10471
ENSG00000268061	1	-0.415928	1.86348	-0.122294	0.223723	-0.986364	-0.562614
ENSG00000198862	1	-0.230603	1.85196	0.0288871	0.0867969	-0.873391	-0.86365	ENSG00000198862	listerin E3 ubiquitin protein ligase 1 [Source:HGNC Symbol;Acc:HGNC:13082]	LTN1		GO:0008270/GO:0046872/GO:0016740/GO:0016567/GO:0005515/GO:0061630/GO:0043023/GO:0005829/GO:0043161/GO:1990116/GO:1990112/GO:0072344/GO:0004842/GO:0051865	molecular_function/biological_process/cellular_component	H7BYG8/S4R3T2/
ENSG00000154174	1	-1.05717	1.6725	0.0611255	0.495996	-0.314116	-0.858334	ENSG00000154174	translocase of outer mitochondrial membrane 70 [Source:HGNC Symbol;Acc:HGNC:11985]	TOMM70		GO:0016020/GO:0016021/GO:0071806/GO:0005739/GO:0005741/GO:0005515/GO:0070062/GO:0008320/GO:0006626/GO:0005742	cellular_component/biological_process/molecular_function
ENSG00000275835	1	-0.640562	1.92615	-0.0334051	-0.0257024	-0.362502	-0.863976	ENSG00000275835	tubulin gamma complex associated protein 5 [Source:HGNC Symbol;Acc:HGNC:18600]	TUBGCP5		GO:0005737/GO:0005856/GO:0005874/GO:0000226/GO:0005815/GO:0043015/GO:0007020/GO:0000922/GO:0005813/GO:0005829/GO:0008017/GO:0005200/GO:0000278/GO:0051225/GO:0031122/GO:0051321/GO:0000930/GO:0008274/GO:0051011/GO:0051415/GO:0000923	cellular_component/biological_process/molecular_function	A0A087X1Z1/A0A087WVL9/A0A087X006/A0A087WVZ8/
ENSG00000252316	1	0.349129	1.3636	0.102462	0.284749	-0.449022	-1.65091
ENSG00000166902	1	-0.25595	1.45701	-0.781052	0.819032	-0.00179439	-1.23724	ENSG00000166902	mitochondrial ribosomal protein L16 [Source:HGNC Symbol;Acc:HGNC:14476]	MRPL16		GO:0003735/GO:0006412/GO:0005840/GO:0005739/GO:0019843/GO:0005762/GO:0005743/GO:0070125/GO:0070126/GO:0032543	molecular_function/biological_process/cellular_component	E9PI14/
ENSG00000173915	1	0.524586	-0.321121	0.0981674	1.57334	-0.502232	-1.37274	ENSG00000173915	ATP synthase membrane subunit DAPIT [Source:HGNC Symbol;Acc:HGNC:30889]	ATP5MD		GO:0016020/GO:0016021/GO:0005739/GO:0031966/GO:0005753	cellular_component
ENSG00000153922	1	0.167617	-0.160366	0.593113	1.52468	-0.985576	-1.13947	ENSG00000153922	chromodomain helicase DNA binding protein 1 [Source:HGNC Symbol;Acc:HGNC:1915]	CHD1		GO:0005634/GO:0005737/GO:0000166/GO:0005524/GO:0016787/GO:0006325/GO:0003677/GO:0001650/GO:0005515/GO:0032508/GO:0004386/GO:0005654/GO:0006357/GO:0004003/GO:0035064/GO:0006338/GO:0016569/GO:0043923/	cellular_component/molecular_function/biological_process/	A0A087WVF4/H0Y8Z0/H0Y8V4/
ENSG00000213516	1	0.277803	-0.753727	0.553414	1.61002	-0.971142	-0.716365	ENSG00000213516	RBMX like 1 [Source:HGNC Symbol;Acc:HGNC:25073]	RBMXL1		GO:0003676/GO:0003723/GO:0006397/GO:0008380/GO:0005634/GO:0048026/GO:0005681/GO:1990904	molecular_function/biological_process/cellular_component	/A0A1B0GUK8
ENSG00000182165	1	-0.389555	0.593668	0.952113	1.04132	-1.31128	-0.886271
ENSG00000100941	1	-0.449783	0.435159	0.699543	1.38563	-1.20175	-0.868798	ENSG00000100941	pinin desmosome associated protein [Source:HGNC Symbol;Acc:HGNC:9162]	PNN		/GO:0003723/GO:0006397/GO:0008380/GO:0005634/GO:0016607/GO:0016020/GO:0003677/GO:0005515/GO:0005681/GO:0030054/GO:0000398/GO:0071013/GO:0005886/GO:0007155/GO:0035145/GO:0005198/GO:0005911/GO:0030057/GO:0005882	/molecular_function/biological_process/cellular_component	/G3V5F0/G3V579
ENSG00000033178	1	0.296869	0.497617	0.433138	1.19298	-1.45906	-0.961543	ENSG00000033178	ubiquitin like modifier activating enzyme 6 [Source:HGNC Symbol;Acc:HGNC:25581]	UBA6		GO:0000166/GO:0005524/GO:0016567/GO:0008641/GO:0006464/GO:0016874/GO:0005515/GO:0006511/GO:0004839/GO:0019780/GO:0007612/GO:0007626/GO:0021764/GO:0021766/GO:0060996/GO:0005737/GO:0032446/GO:0005829/GO:0016881	molecular_function/biological_process/cellular_component	H0Y8S8/A0A024RDB0/H0Y9U5/	path:hsa04120	hsa:55236	ko:K10699	Ubiquitin mediated proteolysis - Homo sapiens (human)
ENSG00000275143	1	0.235996	-0.0502728	0.823614	1.19196	-1.5588	-0.642499
ENSG00000277925	1	0.293413	0.195903	0.622724	1.2312	-1.50814	-0.835104
ENSG00000249784	1	0.66666	-0.524151	0.439813	1.29661	-1.5056	-0.373325
ENSG00000203666	1	0.60023	0.0402044	0.258544	1.37637	-1.34776	-0.927582	ENSG00000203666	EF-hand calcium binding domain 2 [Source:HGNC Symbol;Acc:HGNC:28166]	EFCAB2		GO:0005737/GO:0031514/GO:0005509/GO:0005856/GO:0042995/GO:0005929	cellular_component/molecular_function	H0Y588/H0YHT5//H0Y6F0/H7BY53
ENSG00000201998	1	0.818118	-0.153894	0.357999	1.24057	-1.33104	-0.931748
ENSG00000099715	1	0.0380275	0.414798	-0.142409	1.59033	-1.43548	-0.465267	ENSG00000099715	protocadherin 11 Y-linked [Source:HGNC Symbol;Acc:HGNC:15813]	PCDH11Y		GO:0016020/GO:0016021/GO:0005509/GO:0007155/GO:0007156/GO:0005886/GO:0005887	cellular_component/molecular_function/biological_process	/A0A087WUC5
ENSG00000221164	1	0.178762	0.0328668	0.518488	1.2563	-1.75048	-0.235932
ENSG00000158669	1	-0.261177	-0.323054	0.594182	1.42127	-1.56124	0.130018	ENSG00000158669	glycerol-3-phosphate acyltransferase 4 [Source:HGNC Symbol;Acc:HGNC:20880]	GPAT4		GO:0016020/GO:0016021/GO:0016740/GO:0005783/GO:0005789/GO:0016746/GO:0006629/GO:0008654/GO:0016024/GO:0006656/GO:0006637/GO:0006654/GO:0003841/GO:0007595/GO:0019432/GO:0008610/GO:0004366/GO:0102420/GO:0002071/GO:0006631/GO:0006641/GO:0030879/GO:0040014/GO:0046339	cellular_component/molecular_function/biological_process	Q2TU73/E5RGW3/E5RIA1/E5RHA6
ENSG00000260507	1	0.299252	1.32026	0.217289	0.49821	-1.4375	-0.89751
ENSG00000247516	1	0.114616	1.1611	-0.446767	1.0572	-1.46396	-0.422187
ENSG00000102580	1	0.287855	0.955532	-0.0662058	1.13115	-1.32152	-0.986817	ENSG00000102580	DnaJ heat shock protein family (Hsp40) member C3 [Source:HGNC Symbol;Acc:HGNC:9439]	DNAJC3		GO:0016020/GO:0005783/GO:0005829/GO:0004860/GO:0005576/GO:0051082/GO:0051607/GO:0006986/GO:0070062/GO:0019901/GO:0044267/GO:0043687/GO:0006417/GO:0051087/GO:0051787/GO:0006469/GO:0034976/GO:0036494/GO:0051603/GO:0070417/GO:1903912/GO:0005737/GO:0005788/GO:0005790/GO:0043312/GO:0035578/GO:1903561/GO:0036498/GO:0043066/GO:0034975/	cellular_component/molecular_function/biological_process/	A8KA82/X6R9L0	path:hsa04141/path:hsa05164	hsa:5611	ko:K09523	Protein processing in endoplasmic reticulum - Homo sapiens (human)/Influenza A - Homo sapiens (human)
ENSG00000147180	1	0.0152034	0.896004	0.566086	0.665737	-1.8255	-0.317527	ENSG00000147180	zinc finger protein 711 [Source:HGNC Symbol;Acc:HGNC:13128]	ZNF711		GO:0005634/GO:0003676/GO:0046872/GO:0006355/GO:0003677/GO:0045893/GO:0043565/GO:0000977/GO:0006357/GO:0005515/GO:0003700/GO:0000981/GO:0031490	cellular_component/molecular_function/biological_process
ENSG00000136628	1	0.208458	0.815015	0.272116	0.882714	-1.81941	-0.358889	ENSG00000136628	glutamyl-prolyl-tRNA synthetase [Source:HGNC Symbol;Acc:HGNC:3418]	EPRS	00970+6.1.1.15/00970+6.1.1.17/00860+6.1.1.17/	GO:0003723/GO:0005737/GO:0016020/GO:0006412/GO:0046872/GO:0000166/GO:0005524/GO:0005829/GO:0008270/GO:0042803/GO:0005886/GO:0016874/GO:0005515/GO:0003824/GO:0008152/GO:0004812/GO:0006418/GO:0042802/GO:0043039/GO:0006417/GO:0071346/GO:1990904/GO:0017148/GO:0004818/GO:0006424/GO:0065003/GO:0032869/GO:0035613/GO:0044539/GO:0017101/GO:0097452/GO:0051020/GO:0004827/GO:0006433/	molecular_function/cellular_component/biological_process/	/V9GYZ6/V9GZ76
ENSG00000252712	1	0.520092	0.777062	-0.146055	0.967347	-1.73918	-0.379268
ENSG00000171634	1	0.351425	1.08718	-0.187839	0.618576	-1.80914	-0.0602015	ENSG00000171634	bromodomain PHD finger transcription factor [Source:HGNC Symbol;Acc:HGNC:3581]	BPTF		GO:0046872/GO:0005654/GO:0035064/GO:0016589/GO:0005634/GO:0005737/GO:0006325/GO:0005515/GO:0070062/GO:0045944/GO:0000790/GO:0048188/GO:0000122/GO:0008134/GO:0006357/GO:0043565/GO:0007420/GO:0008094/GO:0006338/GO:0001892/GO:0007492/GO:0009952/	molecular_function/cellular_component/biological_process/	J3KSK9/J3QQK4/F5GXF5/J3KSY0/A0A0A0MR81/E9PE19/F5H176/J3QQQ8/J3QLW4//E7ETD6/A0A2R8Y7Q1
ENSG00000276248	1	-0.448149	0.960981	0.490925	0.550375	-1.80762	0.253492
ENSG00000124486	1	-0.095335	0.965682	0.320333	0.575475	-1.89918	0.133026	ENSG00000124486	ubiquitin specific peptidase 9 X-linked [Source:HGNC Symbol;Acc:HGNC:12632]	USP9X		GO:0005737/GO:0016020/GO:0016579/GO:0016787/GO:0051301/GO:0005829/GO:0042995/GO:0005515/GO:0008233/GO:0008234/GO:0006508/GO:0007049/GO:0006511/GO:0036459/GO:0007059/GO:0030426/GO:0050821/GO:0044267/GO:0004197/GO:0004843/GO:0030509/GO:1990380/GO:0006625/GO:0071108/GO:0007179/GO:0070410/GO:0042752/GO:0001764/GO:0007292/GO:0000122/GO:0048675/GO:1901537/GO:0071947/GO:0101005	cellular_component/biological_process/molecular_function
ENSG00000197771	1	-0.0227635	0.483223	0.867809	0.582429	-1.91667	0.00597262	ENSG00000197771	minichromosome maintenance complex binding protein [Source:HGNC Symbol;Acc:HGNC:25782]	MCMBP		GO:0005634/GO:0005829/GO:0005654/GO:0005886/GO:0051301/GO:0005515/GO:0007049/GO:0006260/GO:0006261/GO:0000790/GO:0003682/GO:0007062/GO:0042555	cellular_component/biological_process/molecular_function	/A0A0S2Z5P5
ENSG00000163848	1	-0.242548	0.0983631	0.67845	0.943987	-1.85436	0.376104	ENSG00000163848	zinc finger protein 148 [Source:HGNC Symbol;Acc:HGNC:12933]	ZNF148		GO:0003676/GO:0005634/GO:0005794/GO:0046872/GO:0003677/GO:0005515/GO:0043565/GO:0003700/GO:0045944/GO:0000981/GO:0000978/GO:0001227/GO:0000122/GO:0005654/GO:0021762/GO:0010629/GO:0044212/GO:0045892/GO:0006366/GO:0006968/GO:0000976/GO:0003690/GO:0007276/GO:0065003/	molecular_function/cellular_component/biological_process/	C9J6Y6//C9K0U4/C9JRX0/G5E9X2
ENSG00000112118	1	-0.255933	0.477745	0.591488	0.679029	-1.92553	0.433198	ENSG00000112118	minichromosome maintenance complex component 3 [Source:HGNC Symbol;Acc:HGNC:6945]	MCM3		GO:0048471/GO:0005634/GO:0016020/GO:0005813/GO:0000166/GO:0005524/GO:0005654/GO:0016787/GO:0003677/GO:0005515/GO:0006270/GO:0007049/GO:0006260/GO:0004386/GO:0042555/GO:0000784/GO:0000082/GO:0005658//GO:0005737	cellular_component/molecular_function/biological_process/	M0QYS9//J3KQ69/A0A0S2Z4T1/Q7Z6P5	path:hsa04110/path:hsa03030	hsa:4172	ko:K02541	Cell cycle - Homo sapiens (human)/DNA replication - Homo sapiens (human)
ENSG00000091986	1	-0.300841	0.595208	0.459597	0.802031	-1.89383	0.337838	ENSG00000091986	coiled-coil domain containing 80 [Source:HGNC Symbol;Acc:HGNC:30649]	CCDC80		GO:0005576/GO:0001968/GO:0005539/GO:0008201/GO:0009617/GO:0010811/GO:0030198/GO:0005604/GO:0005614/GO:0031012/GO:0016020/GO:0016021/	cellular_component/molecular_function/biological_process/	C9J8I6/H7C5K4/
ENSG00000136381	1	-0.749246	0.743151	0.0388364	0.394769	-1.56239	1.13488	ENSG00000136381	iron responsive element binding protein 2 [Source:HGNC Symbol;Acc:HGNC:6115]	IREB2	00290+4.2.1.33/00630+4.2.1.3/00720+4.2.1.3/00020+4.2.1.3/	GO:0005737/GO:0006879/GO:0030371/GO:0017148/GO:0030350//GO:0005829/GO:0010468/GO:0009791/GO:0055072/GO:0006417/GO:0006782/GO:0034101/GO:0050892/GO:0030316/GO:0003723/GO:0046872/GO:0051536/GO:0051539/GO:0005739/GO:0005515/GO:0006099/GO:0030424/GO:0007420/GO:0010043/GO:0032526/GO:0071300/GO:0071364/GO:0071456/GO:0006826/GO:0007568/GO:0003994/GO:0006101/GO:0014823/GO:0001069/GO:0010040/GO:0010041/GO…	cellular_component/biological_process/molecular_function/	H0YL48/H0YMA8/H0YN46/H0YNL8//H0YLE0
ENSG00000263934	1	0.0251218	0.313453	-0.25392	1.13254	-1.7946	0.577413
ENSG00000163344	1	-0.787717	0.902727	0.264125	0.907109	-1.60353	0.317286	ENSG00000163344	phosphomevalonate kinase [Source:HGNC Symbol;Acc:HGNC:9141]	PMVK	00900+2.7.4.2	GO:0005737/GO:0016020/GO:0000166/GO:0005524/GO:0016740/GO:0016301/GO:0016310/GO:0006629/GO:0005829/GO:0006694/GO:0008202/GO:0016126/GO:0008203/GO:0005777/GO:0006695/GO:0019287/GO:0070062/GO:0045540/GO:0070723/GO:0004631/GO:0008299	cellular_component/molecular_function/biological_process	Q6FGV9	path:hsa01100/path:hsa04146/path:hsa00900	hsa:10654	ko:K13273	Metabolic pathways - Homo sapiens (human)/Peroxisome - Homo sapiens (human)/Terpenoid backbone biosynthesis - Homo sapiens (human)
ENSG00000114857	1	-0.413318	0.651826	-0.0188054	1.1269	-1.72861	0.382004	ENSG00000114857	natural killer cell triggering receptor [Source:HGNC Symbol;Acc:HGNC:7833]	NKTR		GO:0016020/GO:0016853/GO:0005829/GO:0005654/GO:0005739/GO:0005886/GO:0003755/GO:0000413/GO:0006457/GO:0016018/GO:0051082/GO:0042026	cellular_component/molecular_function/biological_process	A0A024R2N6/C9JMM5/A0A087WYW3/A8K7K2		hsa:4820	ko:K12740
ENSG00000222328	1	-0.418583	0.676219	-0.152676	1.34047	-1.58952	0.144091
ENSG00000278774	1	0.42545	0.758964	-0.422195	0.573572	-1.86028	0.524488
ENSG00000249069	1	0.544406	0.523064	-0.174354	0.576609	-1.95697	0.487246
ENSG00000205339	1	0.250122	0.786419	-0.37435	0.143293	-1.78728	0.981799	ENSG00000205339	importin 7 [Source:HGNC Symbol;Acc:HGNC:9852]	IPO7		GO:0005634/GO:0005737/GO:0016020/GO:0006886/GO:0015031/GO:0005829/GO:0005654/GO:0008536/GO:0005515/GO:0005635/GO:0016032/GO:0006606/GO:0007165/GO:0030695/GO:0008565/GO:0045736/GO:0005643/GO:0005215/GO:0046332/GO:0042393/GO:0045087//GO:0005623	cellular_component/biological_process/molecular_function/	E9PLB2//E9PLJ0
ENSG00000160799	1	0.193935	0.47655	-0.108068	0.542276	-1.93426	0.829568	ENSG00000160799	coiled-coil domain containing 12 [Source:HGNC Symbol;Acc:HGNC:28332]	CCDC12		GO:0005515/	molecular_function/	S4R331//C9JUN5/J3KR35
ENSG00000133704	1	0.214411	0.796126	0.082147	0.193588	-1.95629	0.670017	ENSG00000133704	importin 8 [Source:HGNC Symbol;Acc:HGNC:9853]	IPO8		GO:0005634/GO:0005737/GO:0006886/GO:0015031/GO:0005515/GO:0008536/GO:0005829/GO:0005654/GO:0005635/GO:0006606/GO:0007165/GO:0008565/GO:0060964//GO:0005623	cellular_component/biological_process/molecular_function/	F5H815/F5H009//F5H244/F5H292/F5GXT5/F5H2I3/A0A087WXH2/H0YH64
ENSG00000135930	1	0.439957	0.664775	-0.129993	0.294124	-1.94898	0.680122	ENSG00000135930	eukaryotic translation initiation factor 4E family member 2 [Source:HGNC Symbol;Acc:HGNC:3293]	EIF4E2		GO:0003723/GO:0005737/GO:0003743/GO:0006412/GO:0006413/GO:0005515/GO:0005845/GO:0005829/GO:0006417/GO:0000340/GO:0016281/GO:0031625/GO:0008135/GO:0000339/GO:0001701/GO:0017148/	molecular_function/cellular_component/biological_process/	B9A023/H7BZH2/C9JEL3/B8ZZ50//Q53RG0/B4E1E4/B8ZZL3/B9A044	path:hsa04211/path:hsa03013/path:hsa04150/path:hsa04910/path:hsa01521/path:hsa04066/path:hsa04151	hsa:9470	ko:K03259	Longevity regulating pathway - Homo sapiens (human)/RNA transport - Homo sapiens (human)/mTOR signaling pathway - Homo sapiens (human)/Insulin signaling pathway - Homo sapiens (human)/EGFR tyrosine kinase inhibitor resistance - Homo sapiens (human)/HIF-1 signaling pathway - Homo sapiens (human)/PI3K-Akt signaling pathway - Homo sapiens (human)
ENSG00000146282	1	0.785051	0.503404	0.158181	0.540272	-1.95248	-0.034428	ENSG00000146282	arginyl-tRNA synthetase 2 mitochondrial [Source:HGNC Symbol;Acc:HGNC:21406]	RARS2	00970+6.1.1.19	GO:0003723/GO:0005737/GO:0006412/GO:0000166/GO:0005524/GO:0005739/GO:0016874/GO:0005759/GO:0004812/GO:0006418/GO:0004814/GO:0006420/GO:0032543	molecular_function/cellular_component/biological_process	/H0Y450
ENSG00000176406	1	0.646253	0.368116	0.305543	0.505477	-2.01541	0.190021	ENSG00000176406	regulating synaptic membrane exocytosis 2 [Source:HGNC Symbol;Acc:HGNC:17283]	RIMS2		GO:0016020/GO:0006886/GO:0046872/GO:0006887/GO:0005886/GO:0005515/GO:0030054/GO:0045202/GO:0017137/GO:0030154/GO:0044325/GO:0048786/GO:0017157/GO:0048791/GO:0070062/GO:0042391/GO:0042734/GO:2000463/GO:0097151/GO:0098831/GO:0010628/GO:0050806/GO:1903861/GO:0019933/GO:0017156/GO:0048167/GO:2000300/GO:0048788/GO:0030073/GO:0061669	cellular_component/biological_process/molecular_function	F8W6W8/A0A0J9YXG4/D6RA03//A0A0J9YWD4/E5RI36/D6RDY0
ENSG00000239039	1	0.682851	0.232336	0.194598	0.569304	-2.00318	0.32409
ENSG00000222724	1	0.61334	-0.50047	0.478722	0.999418	-1.76496	0.173947
ENSG00000052749	1	0.691315	-0.0585728	0.242365	0.738444	-1.94976	0.336212	ENSG00000052749	ribosomal RNA processing 12 homolog [Source:HGNC Symbol;Acc:HGNC:29100]	RRP12		GO:0003723/GO:0005634/GO:0016020/GO:0016021/GO:0005730/GO:0031965/	molecular_function/cellular_component/	A0A087X1U8//A0A087WYW2/A0A087X0G0/H7C1M8
ENSG00000114346	1	0.368935	-0.0549565	0.391188	0.994702	-1.91615	0.216281	ENSG00000114346	epithelial cell transforming 2 [Source:HGNC Symbol;Acc:HGNC:3155]	ECT2		GO:0005634/GO:0005737/GO:0015031/GO:0005829/GO:0035556/GO:0051301/GO:0042803/GO:0005085/GO:0005089/GO:0005096/GO:0035023/GO:0005856/GO:0005515/GO:0007049/GO:0030054/GO:0030154/GO:0043547/GO:0005819/GO:0030496/GO:0007399/GO:0005923/GO:0051056/GO:0032154/GO:0051260/GO:0090630/GO:0043065/GO:0042307/GO:0007186/GO:0043123/GO:2000431/GO:0005911/GO:0000281/GO:0032467/GO:0045859/GO:0070301/GO:0072686/GO:…	cellular_component/biological_process/molecular_function/	H7C103//C9J0L6/C9JDV9/H7C3G1/C9J1C4/C9JB41/C9JDB4/C9JTI2
ENSG00000264229	1	0.435394	-0.0355428	0.504544	1.00618	-1.88186	-0.0287185
ENSG00000170004	1	1.13629	-1.06446	0.0372454	-0.238829	-1.05515	1.1849	ENSG00000170004	chromodomain helicase DNA binding protein 3 [Source:HGNC Symbol;Acc:HGNC:1918]	CHD3		GO:0003723/GO:0005634/GO:0005737/GO:0046872/GO:0000166/GO:0005524/GO:0005730/GO:0016787/GO:0006325/GO:0016575/GO:0003677/GO:0008270/GO:0005856/GO:0005515/GO:0032508/GO:0005815/GO:0016581/GO:0004386/GO:0007098/GO:0005813/GO:0007051/GO:0005654/GO:0006355/GO:0004407/GO:0006357/GO:0004003/GO:0006333	molecular_function/cellular_component/biological_process	H7C0J3/I3L1I4/K7EPV1/I3L229/H7C3H7//H7C2H0
ENSG00000072506	1	0.22376	-0.654007	1.07059	-0.427042	-1.3658	1.1525	ENSG00000072506	hydroxysteroid 17-beta dehydrogenase 10 [Source:HGNC Symbol;Acc:HGNC:4800]	HSD17B10		GO:0003723/GO:0008033/GO:0016491/GO:0055114/GO:0005739/GO:0005515/GO:0000049/GO:0005759/GO:0005886/GO:0005737/GO:0051289/GO:0006629/GO:0009083/GO:0090646/GO:0097745/GO:0030678/GO:0007005/GO:0030283/GO:0003857/GO:0070901/GO:1990180/GO:0008709/GO:0047015/	molecular_function/biological_process/cellular_component/	/A0A0S2Z410/Q5H928	path:hsa01100/path:hsa05010/path:hsa00280	hsa:3028	ko:K08683	Metabolic pathways - Homo sapiens (human)/Alzheimer disease - Homo sapiens (human)/Valine leucine and isoleucine degradation - Homo sapiens (human)
ENSG00000120694	1	0.577273	-0.821914	0.5834	-0.182638	-1.42069	1.26457	ENSG00000120694	heat shock protein family H (Hsp110) member 1 [Source:HGNC Symbol;Acc:HGNC:16969]	HSPH1		GO:0005737/GO:0000166/GO:0005524/GO:0005829/GO:0005654/GO:0050790/GO:0005515/GO:0006898/GO:0005576/GO:0005634/GO:0070062/GO:0032991/GO:0006986/GO:1900034/GO:0000774/GO:0071682/GO:0051135/GO:0045345//GO:0043014/GO:0051085/GO:0005874	cellular_component/molecular_function/biological_process/	R4GN69//A0A024RDS1/A0A024RDQ0/Q5TBM3/A0A0A0MSM0	path:hsa04141	hsa:10808	ko:K09485	Protein processing in endoplasmic reticulum - Homo sapiens (human)
ENSG00000070950	1	0.493551	-0.958366	0.541146	-0.372712	-1.1484	1.44478	ENSG00000070950	RAD18 E3 ubiquitin protein ligase [Source:HGNC Symbol;Acc:HGNC:18278]	RAD18		/GO:0005634/GO:0005737/GO:0046872/GO:0005654/GO:0016740/GO:0016567/GO:0003677/GO:0006281/GO:0005856/GO:0005515/GO:0006974/GO:0016604/GO:0061630/GO:0003697/GO:0005813/GO:0005815/GO:0035861/GO:0031625/GO:0006301/GO:0006513/GO:0000403/GO:0044877/GO:0042802/GO:0005657/GO:0003684/GO:0060548/GO:0042405/GO:0042769/GO:0009411/GO:0031593/GO:0051984/GO:0043142/GO:0051865/GO:0097505	/cellular_component/molecular_function/biological_process	F8WFA6/F8WE49/H7C3I2/F8WAZ7//H7C0A5/C9J0Q4
ENSG00000113318	1	-0.326861	0.280303	1.16907	0.00204381	-1.74877	0.624214	ENSG00000113318	mutS homolog 3 [Source:HGNC Symbol;Acc:HGNC:7326]	MSH3		GO:0005634/GO:0016020/GO:0000166/GO:0005524/GO:0003677/GO:0005515/GO:0006281/GO:0006974/GO:0030983/GO:0006298/GO:0005654/GO:0007131/GO:0019899/GO:0008094/GO:0032137/GO:0032143/GO:0003684/GO:0032300/GO:0032357/GO:0000710/GO:0006312/GO:0003697/GO:0051096/GO:0032139/GO:0032142/GO:0032181/GO:0000406/GO:0000735/GO:0043111/GO:0043570/GO:0045910/GO:0032302	cellular_component/molecular_function/biological_process
ENSG00000090863	1	-0.393324	0.0937523	0.804115	0.262144	-1.76669	1	ENSG00000090863	golgi glycoprotein 1 [Source:HGNC Symbol;Acc:HGNC:4316]	GLG1		GO:0016020/GO:0016021/GO:0005794/GO:0000139/GO:0050900/GO:0005886/GO:0070062/GO:0017134/GO:0005102/GO:0010955/GO:0030512/GO:0032330/GO:0060349/GO:0031012	cellular_component/biological_process/molecular_function	H3BQT1/H3BM42/H3BRD8//H3BQU9
ENSG00000181817	1	-0.148789	0.0387182	0.984885	0.399753	-1.86901	0.594443	ENSG00000181817	LSM10 U7 small nuclear RNA associated [Source:HGNC Symbol;Acc:HGNC:17562]	LSM10		GO:0003723/GO:0006397/GO:0008380/GO:0005634/GO:0005515/GO:0016604/GO:0005654/GO:1900087/GO:0015030/GO:0006369/GO:0008334/GO:0005683/GO:0071208/GO:0071209	molecular_function/biological_process/cellular_component
ENSG00000117523	1	-0.0728599	-0.44125	0.665288	0.562521	-1.73276	1.01906	ENSG00000117523	proline rich coiled-coil 2C [Source:HGNC Symbol;Acc:HGNC:24903]	PRRC2C		GO:0005829/GO:0003723/GO:0016020/GO:0002244/GO:0008022/	cellular_component/molecular_function/biological_process/	H7C5N8/A0A2R8YET2/A0A2R8Y7F4/A0A0A0MS30/A0A2R8Y424/E7EPN9/
ENSG00000136111	1	0.0257931	-0.414682	0.898988	0.970302	-1.73567	0.255267	ENSG00000136111	TBC1 domain family member 4 [Source:HGNC Symbol;Acc:HGNC:19165]	TBC1D4		/GO:0005737/GO:0005829/GO:0005096/GO:0017137/GO:0006886/GO:0090630/GO:0016192/GO:0032869/GO:0031339/GO:0031982	/cellular_component/molecular_function/biological_process	/Q5JU47
ENSG00000251733	1	-0.0141754	-0.549644	0.579919	1.01256	-1.69903	0.670367
ENSG00000054523	1	0.203421	-0.672806	1.18971	0.411205	-1.63377	0.50224	ENSG00000054523	kinesin family member 1B [Source:HGNC Symbol;Acc:HGNC:16636]	KIF1B		GO:0005737/GO:0000166/GO:0005524/GO:1904115/GO:0005739/GO:0003777/GO:0005856/GO:0005515/GO:0008017/GO:0006915/GO:0031410/GO:0005874/GO:0030659/GO:0007018/GO:0043005/GO:0016887/GO:0005875/GO:0030705/GO:0016192/GO:0030424/GO:0030425/GO:0005871/GO:0008089/GO:0008574/GO:0019894/GO:0007270/GO:0007274/GO:0019900/GO:0097110/GO:1990939/GO:0010628/GO:0010970/GO:0032418/GO:0047497/GO:1904647/GO:1990048/GO:…	cellular_component/molecular_function/biological_process	A0A0U1RQL3/A0A087WWA3/Q4R9M9/
ENSG00000033170	1	-0.118801	-0.451389	1.18793	0.331957	-1.66013	0.710439	ENSG00000033170	fucosyltransferase 8 [Source:HGNC Symbol;Acc:HGNC:4019]	FUT8	00513+2.4.1.68/00510+2.4.1.68/00533+2.4.1.68/	GO:0016020/GO:0016021/GO:0005829/GO:0016740/GO:0016757/GO:0005794/GO:0006486/GO:0018279/GO:0032580/GO:0070062/GO:0017124/GO:0008424/GO:0016758/GO:0033578/GO:0000139/GO:0001701/GO:0006487/GO:0006491/GO:0042355/GO:0046921/GO:0007179/GO:0007229/GO:0007585/GO:0010468/GO:0016477/GO:0036071/GO:0043112/GO:1900407/GO:0009312/GO:0046368/	cellular_component/molecular_function/biological_process/	Q546E0/G3V530/G3V5Z4/G3V4A8/G3V509/G3XAD2/G3V5E3/G3V443/	path:hsa05202/path:hsa01100/path:hsa00533/path:hsa00510	hsa:2530	ko:K00717	Transcriptional misregulation in cancer - Homo sapiens (human)/Metabolic pathways - Homo sapiens (human)/Glycosaminoglycan biosynthesis - keratan sulfate - Homo sapiens (human)/N-Glycan biosynthesis - Homo sapiens (human)
ENSG00000173692	1	0.182087	-0.849559	1.10349	0.775601	-1.52555	0.313922	ENSG00000173692	proteasome 26S subunit non-ATPase 1 [Source:HGNC Symbol;Acc:HGNC:9554]	PSMD1		GO:0016020/GO:0050790/GO:0000502/GO:0005576/GO:0005634/GO:0030234/GO:0042176/GO:0022624/GO:0005515/GO:0005654/GO:0005829/GO:0004175/GO:0016579/GO:0043161/GO:0043687/GO:0043312/GO:0005838/GO:0008540/GO:0035578/GO:0031625/GO:0034515	cellular_component/biological_process/molecular_function	/A0A087WW66/F8WCE3/H7C378/H7BZR6/C9J9M4
ENSG00000082898	1	0.529113	-0.679645	1.25301	0.388123	-1.58984	0.0992423	ENSG00000082898	exportin 1 [Source:HGNC Symbol;Acc:HGNC:12825]	XPO1		GO:0003723/GO:0051028/GO:0005634/GO:0005737/GO:0016020/GO:0006886/GO:0015031/GO:0043231/GO:0005829/GO:0031965/GO:0005515/GO:0008536/GO:0005654/GO:0005730/GO:0000056/GO:0000776/GO:0032991/GO:0016032/GO:0005049/GO:0000055/GO:0005635/GO:0043488/GO:0043657/GO:0005215/GO:0008565/GO:0019904/GO:0000054/GO:0000122/GO:0006611/GO:0006913/GO:0010824/GO:0034504/GO:0042176/GO:0042254/GO:0042493/GO:0046825/GO:…	molecular_function/biological_process/cellular_component/	C9JQ02/C9JV99/C9JF49/H7BZC5/C9IZS4/C9IYM2//F8WF71/C9JKM9/C9J673
ENSG00000278376	1	-0.118336	0.154366	1.38243	0.768037	-1.28141	-0.905082
ENSG00000112159	1	-0.32753	-0.10476	1.61021	0.664276	-1.19575	-0.646451	ENSG00000112159	midasin AAA ATPase 1 [Source:HGNC Symbol;Acc:HGNC:18302]	MDN1		GO:0005634/GO:0005737/GO:0016020/GO:0000166/GO:0005524/GO:0005730/GO:0005829/GO:0045111/GO:0005515/GO:0016887/GO:0005654/GO:0000027/GO:0051082/GO:0065003/GO:0006364/	cellular_component/molecular_function/biological_process/	Q5T795/M0QXR3/
ENSG00000089123	1	-0.18137	-0.00765289	1.56885	0.596024	-1.30299	-0.672856	ENSG00000089123	taspase 1 [Source:HGNC Symbol;Acc:HGNC:15859]	TASP1		GO:0016787/GO:0008233/GO:0006508/GO:0045893/GO:0004298/GO:0042802/GO:0005737/GO:0051604	molecular_function/biological_process/cellular_component	Q5JWM4/H7BZ38/
ENSG00000116731	1	-0.407165	-0.366443	1.83783	0.438824	-0.761342	-0.741701	ENSG00000116731	PR/SET domain 2 [Source:HGNC Symbol;Acc:HGNC:9347]	PRDM2	/00310+2.1.1.43	/GO:0005634/GO:0003676/GO:0005794/GO:0046872/GO:0008168/GO:0016740/GO:0032259/GO:0006355/GO:0003677/GO:0003700/GO:0008270/GO:0018024/GO:0000977/GO:0001228/GO:0034968/GO:0043565/GO:0000981/GO:0045944/GO:0031490/GO:0008340	/cellular_component/molecular_function/biological_process	/S4R3F7/D6RJM6/D6RED5/H0Y9J3/D6RAA0
ENSG00000189401	1	-0.339421	-0.433474	1.68882	0.642977	-1.1083	-0.450603	ENSG00000189401	OTU deubiquitinase 6A [Source:HGNC Symbol;Acc:HGNC:32312]	OTUD6A		GO:0016787/GO:0008233/GO:0008234/GO:0006508/GO:0036459/GO:0004843/GO:0035871/GO:0035523/GO:1990167/GO:1990168	molecular_function/biological_process
ENSG00000153827	1	-0.821567	-0.118581	1.32474	0.467913	-1.41966	0.567157	ENSG00000153827	thyroid hormone receptor interactor 12 [Source:HGNC Symbol;Acc:HGNC:12306]	TRIP12		GO:0005634/GO:0016607/GO:0016740/GO:0016567/GO:0004842/GO:0005515/GO:0006281/GO:0006974/GO:0006511/GO:0005654/GO:0005829/GO:0000209/GO:0046966/GO:1901315/GO:2000780/GO:0045995/	cellular_component/molecular_function/biological_process/	G5E9G6/F8W9P3/C9JSX9/H7C1L9//C9JLD7/C9JLJ5/H7C2Y1
ENSG00000139160	1	-0.276881	0.00428464	1.29072	0.556518	-1.71141	0.136765	ENSG00000139160	electron transfer flavoprotein subunit beta lysine methyltransferase [Source:HGNC Symbol;Acc:HGNC:28739]	ETFBKMT		GO:0005737/GO:0008168/GO:0016740/GO:0032259/GO:0005739/GO:0005759/GO:0018023/GO:0016279/GO:0018022/GO:0032991/GO:0006479/GO:0031072/GO:1904733/GO:1904736/	cellular_component/molecular_function/biological_process/	G5EA40/F5H481/
ENSG00000171490	1	-0.496984	-0.197755	1.56872	0.555549	-1.39396	-0.0355713	ENSG00000171490	ribosomal L1 domain containing 1 [Source:HGNC Symbol;Acc:HGNC:24534]	RSL1D1		GO:0003723/GO:0005634/GO:0016020/GO:0005730/GO:0045296/GO:0042981/GO:2000772/GO:0001649/GO:0030686/GO:0003730/GO:0048027/GO:0000470/GO:0032880/	molecular_function/cellular_component/biological_process/	I3L3C4/I3L1Y4/I3L1A3/I3L2F2/J3QSV6/J3KPU7//I3L234/I3L4T8/I3L3U9
ENSG00000107581	1	-0.814063	0.624795	1.15896	0.754765	-1.3853	-0.339151	ENSG00000107581	eukaryotic translation initiation factor 3 subunit A [Source:HGNC Symbol;Acc:HGNC:3271]	EIF3A		GO:0003723/GO:0005737/GO:0016020/GO:0003743/GO:0001732/GO:0002183/GO:0006412/GO:0006413/GO:0005852/GO:0016282/GO:0033290/GO:0005634/GO:0005730/GO:0005829/GO:0005515/GO:0005198/GO:0003729/GO:0075522/GO:0071541/GO:0075525/GO:0002188/GO:0043614/GO:0030971/GO:0070373/GO:0005874/GO:0071540	molecular_function/cellular_component/biological_process
ENSG00000140259	1	-0.529804	0.254039	1.49147	0.289614	-1.53157	0.026254	ENSG00000140259	microfibril associated protein 1 [Source:HGNC Symbol;Acc:HGNC:7032]	MFAP1		GO:0003723/GO:0006397/GO:0008380/GO:0005634/GO:0005515/GO:0005681/GO:0000398/GO:0005576/GO:0071005/GO:0001527	molecular_function/biological_process/cellular_component
ENSG00000138802	1	-0.627226	0.400342	1.44409	0.505963	-1.41847	-0.304698	ENSG00000138802	SEC24 homolog B COPII coat complex component [Source:HGNC Symbol;Acc:HGNC:10704]	SEC24B		GO:0005737/GO:0016020/GO:0006886/GO:0015031/GO:0008270/GO:0046872/GO:0005783/GO:0005789/GO:0006888/GO:0030127/GO:0005829/GO:0031410/GO:0016192/GO:0000139/GO:0005515/GO:0012507/GO:0019886/GO:0048208/GO:0002474/GO:0090110/GO:0001843/GO:0002093/GO:0003151/GO:0021747/GO:0035909/GO:0060088/GO:0060425/GO:0060463/GO:0060982/GO:0061156/GO:0072358/GO:0090178/GO:1901301/GO:0030134	cellular_component/biological_process/molecular_function
ENSG00000198743	1	-0.690053	-0.188282	1.37889	0.995928	-1.23581	-0.260677	ENSG00000198743	solute carrier family 5 member 3 [Source:HGNC Symbol;Acc:HGNC:11038]	SLC5A3		GO:0016020/GO:0016021/GO:0055085/GO:0015293/GO:0006811/GO:0022857/GO:0006814/GO:0005886/GO:0005412/GO:1904659/GO:0005887/GO:0006020/GO:0005367/GO:0007422/GO:0015798/GO:0043576	cellular_component/biological_process/molecular_function
ENSG00000144028	1	-1.10694	0.297055	1.51992	0.649533	-0.802652	-0.556912	ENSG00000144028	small nuclear ribonucleoprotein U5 subunit 200 [Source:HGNC Symbol;Acc:HGNC:30859]	SNRNP200		GO:0003676/GO:0003723/GO:0006397/GO:0008380/GO:0005634/GO:0016020/GO:0000166/GO:0005524/GO:0005654/GO:0016787/GO:0005515/GO:0005681/GO:0004386/GO:0000398/GO:0071013/GO:0042802/GO:0004004/GO:0005682/GO:0046540/GO:0001649/GO:0008026/GO:0000354/GO:0000388/GO:0071014	molecular_function/biological_process/cellular_component	/B4E0P5
ENSG00000163714	1	-1.5935	0.833468	1.00557	0.49167	-0.716035	-0.021173	ENSG00000163714	U2 snRNP associated SURP domain containing [Source:HGNC Symbol;Acc:HGNC:30855]	U2SURP		/GO:0003676/GO:0003723/GO:0006396/GO:0005634/GO:0005654/GO:0005515/GO:0000398	/molecular_function/biological_process/cellular_component	E7ET15/H7C4V2/C9JDJ7/E7EW00/C9J5L1/H0Y8D9//U3KPT1
ENSG00000170759	1	-1.0001	0.924513	1.30795	0.124436	-1.17761	-0.179186	ENSG00000170759	kinesin family member 5B [Source:HGNC Symbol;Acc:HGNC:6324]	KIF5B		GO:1903078/GO:0005737/GO:0016020/GO:0000166/GO:0005524/GO:0005829/GO:0003774/GO:1904115/GO:0003777/GO:0005856/GO:0005515/GO:0008017/GO:0005815/GO:0005874/GO:0007018/GO:0042802/GO:0016887/GO:0045296/GO:0005871/GO:0099641/GO:0031982/GO:0042391/GO:0047496/GO:0048471/GO:1990048/GO:1990049/GO:0043268/GO:0008432/GO:0099609/GO:0007028/GO:0007420/GO:0021766/GO:0031340/GO:0032230/GO:0035617/GO:0035774/GO:…	biological_process/cellular_component/molecular_function	V9HW29	path:hsa04728/path:hsa04144	hsa:3799	ko:K10396	Dopaminergic synapse - Homo sapiens (human)/Endocytosis - Homo sapiens (human)
ENSG00000015479	1	-1.02696	0.861959	1.07656	0.519177	-1.32789	-0.102853	ENSG00000015479	matrin 3 [Source:HGNC Symbol;Acc:HGNC:6912]	MATR3		GO:0005634/GO:0003676/GO:0003723/GO:0016020/GO:0008270/GO:0046872/GO:0005515/GO:0002376/GO:0045087/GO:0042802/GO:0016363/GO:0005198/GO:0002218/GO:0035198/GO:0010608/GO:0005637/	cellular_component/molecular_function/biological_process/	D6RE02/D6RBK5/A0A1B0GX04/D6R991//D6RBI2/D6REK4/D6RIA2/D6RBS2/B3KM87/D6R9F3/D6REM6/Q68E03/H0Y8T4/D6RAY2
ENSG00000158301	1	-1.14282	0.93176	0.839793	0.538225	-1.34175	0.174793	ENSG00000158301	G protein-coupled receptor associated sorting protein 2 [Source:HGNC Symbol;Acc:HGNC:25169]	GPRASP2		GO:0005515/GO:0005737/GO:0001540	molecular_function/cellular_component
ENSG00000116918	1	-0.624804	0.906393	1.12632	-0.577523	-1.37466	0.544275	ENSG00000116918	translin associated factor X [Source:HGNC Symbol;Acc:HGNC:12380]	TSNAX		GO:0003723/GO:0005634/GO:0005737/GO:0046872/GO:0003677/GO:0005794/GO:0043565/GO:0005515/GO:0090502/GO:0007275/GO:0048471/GO:0030154/GO:0007283/GO:0005829/GO:0015031/GO:0004521/GO:0003697/GO:0008565	molecular_function/cellular_component/biological_process	Q5VVQ1/A0A024R3V8		hsa:7257
ENSG00000111424	1	-0.7641	0.686082	1.22576	-0.357902	-1.39565	0.605815	ENSG00000111424	vitamin D receptor [Source:HGNC Symbol;Acc:HGNC:12679]	VDR		GO:0008285/GO:0005634/GO:0005737/GO:0008270/GO:0046872/GO:0005654/GO:0006355/GO:0003677/GO:0003700/GO:0043565/GO:0005515/GO:0003707/GO:0043401/GO:0000977/GO:0000981/GO:0030154/GO:0045944/GO:0008134/GO:0090575/GO:0010628/GO:0038023/GO:0000976/GO:0007165/GO:0000122/GO:0006367/GO:0004879/GO:0043235/GO:0010980/GO:0042359/GO:0046697/GO:0007275/GO:0045618/GO:0030374/GO:0045892/GO:0009887/GO:0070644/GO:…	biological_process/cellular_component/molecular_function	F1D8P8/F8VPF8//F8VRJ4/F8VXQ9/F8VVY8	path:hsa04928/path:hsa05152/path:hsa04961/path:hsa04978	hsa:7421	ko:K08539	Parathyroid hormone synthesis secretion and action - Homo sapiens (human)/Tuberculosis - Homo sapiens (human)/Endocrine and other factor-regulated calcium reabsorption - Homo sapiens (human)/Mineral absorption - Homo sapiens (human)
ENSG00000216895	1	-1.086	0.247095	1.04741	-0.387779	-1.02751	1.20678
ENSG00000277184	1	-0.754302	0.621492	0.712829	-0.364697	-1.40775	1.19243
ENSG00000120868	1	1.05266	0.0891371	-0.935075	1.33076	-0.937185	-0.600297	ENSG00000120868	apoptotic peptidase activating factor 1 [Source:HGNC Symbol;Acc:HGNC:576]	APAF1		GO:0005737/GO:0000166/GO:0005524/GO:0042981/GO:0005515/GO:0006915/GO:0005576/GO:0097190/GO:0005829/GO:0070062/GO:0032991/GO:0043065/GO:0043312/GO:0043531/GO:0007399/GO:0034774/GO:1904813/GO:0070317/GO:0097193/GO:0008656/GO:0031072/GO:0042802/GO:0001666/GO:0001822/GO:0001843/GO:0006919/GO:0007275/GO:0007420/GO:0007568/GO:0007584/GO:0008635/GO:0010659/GO:0030154/GO:0030900/GO:0051260/GO:0051402/GO:…	cellular_component/molecular_function/biological_process	C9JLV4/F8VNZ0/
ENSG00000032742	1	1.73277	-0.690554	-0.85718	0.461397	-0.74987	0.103439	ENSG00000032742	intraflagellar transport 88 [Source:HGNC Symbol;Acc:HGNC:20606]	IFT88		GO:0005737/GO:0031514/GO:0005856/GO:0042995/GO:0005515/GO:0005813/GO:0005815/GO:0036064/GO:0005929/GO:0097546/GO:0035735/GO:0060271/GO:0030992/GO:0097542/GO:0030030/GO:0005814/GO:1902017/GO:0036126/GO:0019894/GO:1905515/GO:0001822/GO:0060122/GO:2000785/GO:0097730/	cellular_component/molecular_function/biological_process/	F6SRW8/F5H6C2/A0A140VJL7/
ENSG00000175390	1	1.45055	-0.551501	-0.744138	0.875466	-1.12376	0.0933823	ENSG00000175390	eukaryotic translation initiation factor 3 subunit F [Source:HGNC Symbol;Acc:HGNC:3275]	EIF3F		GO:0005737/GO:0016020/GO:0003743/GO:0001732/GO:0002183/GO:0006412/GO:0006413/GO:0005852/GO:0016282/GO:0033290/GO:0016787/GO:0005515/GO:0008233/GO:0008234/GO:0006508/GO:0036459/GO:0005829/GO:0031369/GO:0004843/GO:0016579/GO:0075522/GO:0071541	cellular_component/molecular_function/biological_process	H0YDT6//A0A1W2PP79/E9PQV8
ENSG00000180992	1	0.953867	-1.103	0.459253	1.21512	-0.869694	-0.655543	ENSG00000180992	mitochondrial ribosomal protein L14 [Source:HGNC Symbol;Acc:HGNC:14279]	MRPL14		GO:0003723/GO:0005739/GO:0003735/GO:0006412/GO:0005840/GO:0005762/GO:0005743/GO:0070125/GO:0070126	molecular_function/cellular_component/biological_process	A0A024RD78	path:hsa03010	hsa:64928	ko:K02874	Ribosome - Homo sapiens (human)
ENSG00000261889	1	1.18773	-1.00045	-0.109128	1.22499	-0.988322	-0.314825
ENSG00000213468	1	1.46657	-1.14647	-0.231064	0.936988	-0.709351	-0.316672
ENSG00000137776	1	1.4226	-0.688749	0.201735	0.644584	-1.42142	-0.158756	ENSG00000137776	SAFB like transcription modulator [Source:HGNC Symbol;Acc:HGNC:20709]	SLTM		GO:0003676/GO:0003723/GO:0005634/GO:0005654/GO:0016604/GO:0006915/GO:0006357/GO:0043565/GO:0050684/	molecular_function/cellular_component/biological_process/	H7BXE3/H7C3F4/H0YLW7/H0YKH2/H0YL55/H0YMR6/H0YNF3/H0YKU6/H0YLE6/H0YMW8//H0YMM0
ENSG00000104897	1	1.25406	-0.421036	0.0422141	0.697715	-1.65951	0.086559	ENSG00000104897	splicing factor 3a subunit 2 [Source:HGNC Symbol;Acc:HGNC:10766]	SF3A2		GO:0005634/GO:0003676/GO:0003723/GO:0006397/GO:0008380/GO:0008270/GO:0046872/GO:0005515/GO:0005681/GO:0000398/GO:0071013/GO:0005654/GO:0005686/GO:0071004/GO:0000245/GO:0000389/GO:0030532/GO:0010976/GO:0016607	cellular_component/molecular_function/biological_process	K7EMT0/
ENSG00000176731	1	1.12453	-0.497699	0.167169	0.857411	-1.65065	-0.000758415	ENSG00000176731	chromosome 8 open reading frame 59 [Source:HGNC Symbol;Acc:HGNC:32235]	C8orf59				E5RGR5/A0A087WWE7//A0A024R838		hsa:401466
ENSG00000221303	1	1.04518	-0.441992	0.14384	1.0199	-1.62182	-0.14511
ENSG00000178691	1	1.14395	-1.17464	0.0926915	0.616864	-1.25923	0.580369	ENSG00000178691	SUZ12 polycomb repressive complex 2 subunit [Source:HGNC Symbol;Acc:HGNC:17101]	SUZ12		GO:0005634/GO:0046872/GO:0005730/GO:0006325/GO:0005515/GO:0016604/GO:0005654/GO:0035098/GO:0070317/GO:0045596/GO:0031490/GO:0035064/GO:0045814/GO:0042054/GO:0046976/GO:0070734/GO:0000978/GO:0003682/GO:0003723/GO:0043565/GO:1990841/GO:0000122/GO:0008284/GO:0016571/GO:0016574/GO:0001739/GO:0016586/GO:0032993	cellular_component/molecular_function/biological_process	/J3QQW9
ENSG00000206597	1	0.986934	-1.01751	0.242396	1.02816	-1.36363	0.123647
ENSG00000189339	1	1.96284	-0.430424	-0.845515	-0.0639254	-0.467952	-0.155023	ENSG00000189339	solute carrier family 35 member E2B [Source:HGNC Symbol;Acc:HGNC:33941]	SLC35E2B		GO:0016020/GO:0016021/GO:0055085/GO:0005794/GO:0015297/GO:0015165/GO:0022857/GO:0001835/GO:0090481	cellular_component/biological_process/molecular_function	/A0A087WUK8
ENSG00000187838	1	1.95901	-0.397093	-0.618743	-0.00504039	-0.770447	-0.167691	ENSG00000187838	phospholipid scramblase 3 [Source:HGNC Symbol;Acc:HGNC:16495]	PLSCR3		GO:0016020/GO:0016021/GO:0005739/GO:0005886/GO:0005515/GO:0006915/GO:0005509/GO:0031966/GO:0017128/GO:0017121/GO:0048306/GO:0017124//GO:0042593/GO:0042632/GO:0071222	cellular_component/molecular_function/biological_process/	Q8WYZ0/I3NI29/I3L4F5/I3L3X5/I3L1P6/I3L1V1//I3L161
ENSG00000198899	1	1.89722	-1.02369	-0.535242	-0.224842	-0.124265	0.0108181	ENSG00000198899	mitochondrially encoded ATP synthase membrane subunit 6 [Source:HGNC Symbol;Acc:HGNC:7414]	MT-ATP6		GO:0016020/GO:0016021/GO:0005743/GO:0005739/GO:0006811/GO:0099132/GO:0015078/GO:0015986/GO:0005515/GO:0016887/GO:0045263/GO:0006754/GO:0046933/GO:0022857/GO:0042407/GO:0042776/GO:0005753/GO:0007568/GO:0055093/GO:0045259	cellular_component/biological_process/molecular_function	Q0ZFE3	path:hsa05016/path:hsa05010/path:hsa00190/path:hsa05012/path:hsa01100/path:hsa04714	hsa:4508	ko:K02126	Huntington disease - Homo sapiens (human)/Alzheimer disease - Homo sapiens (human)/Oxidative phosphorylation - Homo sapiens (human)/Parkinson disease - Homo sapiens (human)/Metabolic pathways - Homo sapiens (human)/Thermogenesis - Homo sapiens (human)
ENSG00000169519	1	1.88548	-0.714509	-0.493244	-0.245637	-0.734433	0.302341	ENSG00000169519	methyltransferase like 15 [Source:HGNC Symbol;Acc:HGNC:26606]	METTL15		GO:0008168/GO:0016740/GO:0032259/GO:0071424/GO:0070475//GO:0016020/GO:0016021	molecular_function/biological_process//cellular_component	F8WD83/A0A0U1RR76/A0A0U1RR64/A0A0U1RRF2/A0A0U1RRD2//B5MC64
ENSG00000065328	1	1.93499	-0.0661351	-0.277824	-0.0924861	-0.895682	-0.602865	ENSG00000065328	minichromosome maintenance 10 replication initiation factor [Source:HGNC Symbol;Acc:HGNC:18043]	MCM10		GO:0005634/GO:0046872/GO:0005730/GO:0003677/GO:0005515/GO:0006270/GO:0006974/GO:0006260/GO:0003697/GO:0003690/GO:0042802/GO:0005654/GO:0000082/GO:0003688/GO:0031298//GO:0019899/GO:0008283	cellular_component/molecular_function/biological_process/	C9J600/Q5T670/
ENSG00000121390	1	1.88846	-0.0576671	-0.0339844	-0.161683	-0.635509	-0.999615	ENSG00000121390	paraspeckle component 1 [Source:HGNC Symbol;Acc:HGNC:20320]	PSPC1		GO:0003676/GO:0003723/GO:0005634/GO:0005737/GO:0016607/GO:0005654/GO:0001650/GO:0005515/GO:0048511/GO:0002376/GO:0045087/GO:0005730/GO:0006357/GO:0000981/GO:0000976/GO:0045892/GO:0016363/GO:0070888/GO:0002218/GO:0042752//GO:0042382	molecular_function/cellular_component/biological_process/	A0A0U1RQF9//X6RDA4/A0A024RDP4
ENSG00000156931	1	1.88857	-0.75011	0.257011	-0.529332	-0.706281	-0.159858	ENSG00000156931	VPS8 CORVET complex subunit [Source:HGNC Symbol;Acc:HGNC:29122]	VPS8		GO:0015031/GO:0046872/GO:0005515/GO:0005768/GO:0005769/GO:0034058/GO:0033263/	biological_process/molecular_function/cellular_component/	C9JIA0/F8WB24/H7C058/C9JP71/C9JKL0/H7C490/H7C1G7/H7C322/C9JPI1//C9JJN9/C9JG07
ENSG00000263001	1	1.75088	-0.201344	-0.0492433	-0.205698	-1.35834	0.0637502	ENSG00000263001	general transcription factor IIi [Source:HGNC Symbol;Acc:HGNC:4659]	GTF2I		GO:0005634/GO:0005737/GO:0016020/GO:0005654/GO:0003677/GO:0003700/GO:0006366/GO:0005515/GO:0006355/GO:0007165/GO:0006367/GO:0016525/GO:0051481/	cellular_component/molecular_function/biological_process/	X5D2J9//X5DR09/X5DNP5/X5D939/C9J6M0	path:hsa04022/path:hsa05168/path:hsa03022	hsa:2969	ko:K03121	cGMP-PKG signaling pathway - Homo sapiens (human)/Herpes simplex infection - Homo sapiens (human)/Basal transcription factors - Homo sapiens (human)
ENSG00000233912	1	1.91424	-0.509657	-0.0714119	-0.288432	-0.992417	-0.0523253
ENSG00000134825	1	1.51006	-1.17172	0.761895	-0.752527	-0.43803	0.0903203	ENSG00000134825	transmembrane protein 258 [Source:HGNC Symbol;Acc:HGNC:1164]	TMEM258		GO:0016020/GO:0016021/GO:0005783/GO:0006487/GO:0006486/GO:0034998	cellular_component/biological_process	/F5GWH5/F5H7Z5
ENSG00000107130	1	1.27515	-1.47149	0.541433	-0.513914	-0.480032	0.648857	ENSG00000107130	neuronal calcium sensor 1 [Source:HGNC Symbol;Acc:HGNC:3953]	NCS1		GO:0005737/GO:0016020/GO:0043231/GO:0046872/GO:0005509/GO:0005794/GO:0005886/GO:0005515/GO:0048471/GO:0030054/GO:0045202/GO:0045211/GO:0070588/GO:0000287/GO:0005245/GO:0019901/GO:0010975/GO:0045921/GO:0048015/GO:0099509/GO:0005829/GO:0030424/GO:0030425/GO:0031045/GO:0031410/GO:0014069	cellular_component/molecular_function/biological_process	A0A024R8B2/		hsa:23413	ko:K19932
ENSG00000180209	1	1.28252	-1.43014	0.869061	-0.14423	0.139875	-0.717088	ENSG00000180209	myosin light chain phosphorylatable fast skeletal muscle [Source:HGNC Symbol;Acc:HGNC:29824]	MYLPF		GO:0005509/GO:0046872/GO:0016459/GO:0005765/GO:0008307/GO:0006955/GO:0007519/GO:0005829/GO:0006936/GO:0005859	molecular_function/cellular_component/biological_process	H3BN54/A0A024QZG6/H3BPK4/H3BML9	path:hsa04670/path:hsa04810/path:hsa04510	hsa:29895	ko:K12758	Leukocyte transendothelial migration - Homo sapiens (human)/Regulation of actin cytoskeleton - Homo sapiens (human)/Focal adhesion - Homo sapiens (human)
ENSG00000260083	1	1.67371	-1.19377	0.129887	0.443741	-0.477746	-0.575829
ENSG00000113569	1	1.40031	-1.57529	0.523782	0.171971	-0.503358	-0.0174114	ENSG00000113569	nucleoporin 155 [Source:HGNC Symbol;Acc:HGNC:8063]	NUP155		GO:0051028/GO:0005634/GO:0016020/GO:0015031/GO:0017056/GO:0005643/GO:0031965/GO:0006406/GO:0006606/GO:0006913/GO:0086014/GO:0005515/GO:0016032/GO:0005635/GO:0000972/GO:0044611/GO:0005215/GO:0006998/GO:0036228/	biological_process/cellular_component/molecular_function/	D6RA13/E9PF10//A0A024R071	path:hsa03013	hsa:9631	ko:K14312	RNA transport - Homo sapiens (human)
ENSG00000123349	1	1.40062	-1.29151	0.870296	0.11307	-0.50551	-0.586959	ENSG00000123349	prefoldin subunit 5 [Source:HGNC Symbol;Acc:HGNC:8869]	PFDN5		GO:0090090/GO:0005634/GO:0005737/GO:0006457/GO:0005515/GO:0051082/GO:0016272/GO:0003714/GO:0045892/GO:0006355/GO:0060041/	biological_process/cellular_component/molecular_function/	/F8VQZ2/H3BPF6/H3BMQ1/F8VNW6
ENSG00000258289	1	1.0248	-0.575404	1.01276	0.526641	-1.4055	-0.583288	ENSG00000258289	churchill domain containing 1 [Source:HGNC Symbol;Acc:HGNC:20099]	CHURC1		GO:0008270/GO:0045893/GO:0007275/GO:0046872	molecular_function/biological_process	H0YHA3/H0YHB4/A0A0C4DGJ7/A0A024R6B7//H0YID9		hsa:91612
ENSG00000101413	1	0.875904	-0.310775	1.34245	0.173614	-1.30349	-0.7777	ENSG00000101413	regulation of nuclear pre-mRNA domain containing 1B [Source:HGNC Symbol;Acc:HGNC:16209]	RPRD1B		GO:0005634/GO:0005813/GO:0005829/GO:0005654/GO:0005515/GO:0042802/GO:0045944/GO:0008284/GO:0042795/GO:0000993/GO:0016591/GO:0010564/GO:0070940/	cellular_component/molecular_function/biological_process/	E9PIQ9//A0A087WUK3/A0A087X2D2/E9PQF3/A2A2M0
ENSG00000118181	1	1.3446	-0.868006	1.13714	-0.109254	-0.721551	-0.782924	ENSG00000118181	ribosomal protein S25 [Source:HGNC Symbol;Acc:HGNC:10413]	RPS25		/GO:0003723/GO:0005634/GO:0006412/GO:0005840/GO:0005515/GO:0022627/GO:0005730/GO:0005654/GO:0005829/GO:0070062/GO:0006413/GO:0000184/GO:0006614/GO:0014069/GO:0015935	/molecular_function/cellular_component/biological_process	E9PK60/E9PQK3/
ENSG00000133026	1	0.983741	-0.802874	1.38432	0.137851	-0.884024	-0.819018	ENSG00000133026	myosin heavy chain 10 [Source:HGNC Symbol;Acc:HGNC:7568]	MYH10		GO:0005634/GO:0005737/GO:0000166/GO:0005524/GO:0003774/GO:0003779/GO:0051015/GO:0016459/GO:0007155/GO:0005829/GO:0042995/GO:0030496/GO:0005516/GO:0005515/GO:0030027/GO:0070062/GO:0016887/GO:0001725/GO:0005938/GO:0032154/GO:0008360/GO:0050714/GO:0035613/GO:0048027/GO:0030898/GO:0005844/GO:0000281/GO:0000146/GO:0043531/GO:0030048/GO:0031032/GO:0016460/GO:0042641/GO:0097513/GO:0001701/GO:0001764/GO:…	cellular_component/molecular_function/biological_process	E7ERA5/
ENSG00000159131	1	1.05728	-0.906609	1.19501	0.379482	-0.858037	-0.867134	ENSG00000159131	phosphoribosylglycinamide formyltransferase phosphoribosylglycinamide synthetase phosphoribosylaminoimidazole synthetase [Source:HGNC Symbol;Acc:HGNC:4163]	GART	00670+2.1.2.2/00230+2.1.2.2/00230+6.3.3.1/00230+6.3.4.13/00970+2.1.2.9/00670+2.1.2.9/	GO:0005737/GO:0046872/GO:0000166/GO:0005524/GO:0016740/GO:0009058/GO:0016874/GO:0003824/GO:0008152/GO:0006164/GO:0006189/GO:0016742/GO:0005829/GO:0004644/GO:0070062/GO:0009113/GO:0004637/GO:0004641/GO:0009168/GO:0046084/GO:0003360/GO:0006544/GO:0009156/GO:0010033/GO:0010035/GO:0021549/GO:0021987/GO:0046654	cellular_component/molecular_function/biological_process	/C9JBJ1/C9JKQ7/H7C366/C9JZG2/F8WD69/C9JTV6
ENSG00000161970	1	1.60129	-0.493275	0.741463	-0.0380978	-0.925339	-0.886044	ENSG00000161970	ribosomal protein L26 [Source:HGNC Symbol;Acc:HGNC:10327]	RPL26		/GO:0003723/GO:0016020/GO:0006412/GO:0003735/GO:0005840/GO:0015934/GO:0006364/GO:0002181/GO:0022625/GO:0005515/GO:0005829/GO:0070062/GO:0042273/GO:0006413/GO:0005737/GO:0000184/GO:0048027/GO:0006614/GO:0071480/GO:0005654/GO:0006977/GO:0034644/GO:0005730/GO:0045727/GO:1902164/GO:1902167/GO:1904803/GO:0022626/GO:1990904/GO:0071479	/molecular_function/cellular_component/biological_process	/J3QRI7/J3KS10/J3KSS0/J3QRC4/J3QQV1
ENSG00000211459	1	1.12677	-0.403971	1.21777	0.0919222	-0.944581	-1.08791
ENSG00000198804	1	1.26567	-0.573938	1.05223	0.208879	-0.902056	-1.05079	ENSG00000198804	mitochondrially encoded cytochrome c oxidase I [Source:HGNC Symbol;Acc:HGNC:7419]	MT-CO1	00190+1.9.3.1	GO:0016020/GO:0016021/GO:0046872/GO:0016491/GO:0055114/GO:0005743/GO:0005739/GO:0005515/GO:1902600/GO:0070469/GO:0020037/GO:0004129/GO:0022900/GO:0009060/GO:0005751/GO:0015990/GO:0005750/GO:0006119/GO:0006123/GO:0006979/GO:0007568/GO:0021549/GO:0046688/GO:0051602/GO:0045277	cellular_component/molecular_function/biological_process	U5YWV7	path:hsa01100/path:hsa00190/path:hsa04714/path:hsa05012/path:hsa04932/path:hsa04260/path:hsa05010/path:hsa05016	hsa:4512	ko:K02256	Metabolic pathways - Homo sapiens (human)/Oxidative phosphorylation - Homo sapiens (human)/Thermogenesis - Homo sapiens (human)/Parkinson disease - Homo sapiens (human)/Non-alcoholic fatty liver disease (NAFLD) - Homo sapiens (human)/Cardiac muscle contraction - Homo sapiens (human)/Alzheimer disease - Homo sapiens (human)/Huntington disease - Homo sapiens (human)
ENSG00000069956	1	1.26623	0.0233344	0.490729	0.579257	-1.31402	-1.04552	ENSG00000069956	mitogen-activated protein kinase 6 [Source:HGNC Symbol;Acc:HGNC:6879]	MAPK6	04150+2.7.11.24	GO:0005634/GO:0005737/GO:0000166/GO:0004672/GO:0004674/GO:0005524/GO:0006468/GO:0005829/GO:0016740/GO:0004707/GO:0016301/GO:0000165/GO:0016310/GO:0005515/GO:0007049/GO:0035556/GO:0005654/GO:0007165/GO:0010468/GO:0071310/GO:0019901/GO:0046982/GO:0060999/GO:0032156/GO:0032991	cellular_component/molecular_function/biological_process
ENSG00000210082	1	0.998161	0.251362	0.749454	0.45748	-1.5043	-0.952155
ENSG00000244642	1	1.56824	-0.315897	0.296386	0.442389	-1.29137	-0.699747
ENSG00000128191	1	1.56457	-0.402735	0.394645	0.351649	-1.33487	-0.57326	ENSG00000128191	DGCR8 microprocessor complex subunit [Source:HGNC Symbol;Acc:HGNC:2847]	DGCR8		GO:0003723/GO:0005634/GO:0046872/GO:0005515/GO:0090501/GO:0090502/GO:0005730/GO:0042802/GO:0020037/GO:0005654/GO:0005737/GO:0042803/GO:0003725/GO:0070878/GO:0031053/GO:0004525/GO:0070877/	molecular_function/cellular_component/biological_process/	C9JSD5/
ENSG00000198034	1	1.46345	-0.183142	0.585317	0.135163	-1.48119	-0.519605	ENSG00000198034	ribosomal protein S4 X-linked [Source:HGNC Symbol;Acc:HGNC:10424]	RPS4X		GO:0003723/GO:0005737/GO:0016020/GO:0006412/GO:0003735/GO:0005840/GO:0022627/GO:0007275/GO:0019843/GO:0045727/GO:0005925/GO:0005654/GO:0005829/GO:0070062/GO:1990904/GO:0005515/GO:0008284/GO:0006413/GO:0036464/GO:0000184/GO:0006614/GO:0005844/GO:0015935	molecular_function/cellular_component/biological_process	B2R491	path:hsa03010	hsa:6191	ko:K02987	Ribosome - Homo sapiens (human)
ENSG00000138663	1	1.45414	-0.36104	0.455282	0.338627	-1.5148	-0.372206	ENSG00000138663	COP9 signalosome subunit 4 [Source:HGNC Symbol;Acc:HGNC:16702]	COPS4		GO:0005634/GO:0005737/GO:0016607/GO:0030054/GO:0005515/GO:0031410/GO:0045202/GO:0008180/GO:0005829/GO:0005654/GO:0043687/GO:0000338/GO:0008021/GO:0006283/GO:0000715/GO:0019784/	cellular_component/molecular_function/biological_process/	D6RD63/D6RAX7//D6REK7/D6RFN0/A0A0S2Z5H7		hsa:51138	ko:K12178
ENSG00000174173	1	1.32924	-0.102286	1.03712	-0.488519	-1.29526	-0.480303	ENSG00000174173	tRNA methyltransferase 10C mitochondrial RNase P subunit [Source:HGNC Symbol;Acc:HGNC:26022]	TRMT10C		GO:0003723/GO:0005654/GO:0008168/GO:0016740/GO:0008033/GO:0032259/GO:0005739/GO:0005515/GO:0000049/GO:0030488/GO:0005759/GO:0070131/GO:0090646/GO:0097745/GO:0030678/GO:0042645/GO:0080009/GO:0009019/GO:0052905/GO:0016429/GO:0061953/GO:0000964/GO:1990180	molecular_function/cellular_component/biological_process	/C9JVB6
ENSG00000213904	1	1.31566	-0.389575	1.08657	-0.207569	-1.26611	-0.53898
ENSG00000089775	1	1.15234	-0.390086	1.30907	-0.282566	-1.14597	-0.642797	ENSG00000089775	zinc finger and BTB domain containing 25 [Source:HGNC Symbol;Acc:HGNC:13112]	ZBTB25		/GO:0003676/GO:0005634/GO:0005737/GO:0046872/GO:0005654/GO:0003677/GO:0005515/GO:0006355/GO:0006357/GO:0000981/GO:0003700/GO:0010467	/molecular_function/cellular_component/biological_process	G3V351//G3V2K3
ENSG00000163636	1	1.07245	0.34113	0.948031	-0.0152258	-1.37532	-0.971064	ENSG00000163636	proteasome 26S subunit non-ATPase 6 [Source:HGNC Symbol;Acc:HGNC:9564]	PSMD6		GO:0050790/GO:0005515/GO:0006508/GO:0000502/GO:0005576/GO:0030234/GO:0022624/GO:0005654/GO:0005829/GO:0016887/GO:0016579/GO:0043161/GO:0043687/GO:0043312/GO:0034774/GO:1904813/GO:0005838	biological_process/molecular_function/cellular_component	H7C531//C9J7B7/C9J0E9
ENSG00000101868	1	1.10439	0.331381	0.911397	-0.224614	-1.57934	-0.543217	ENSG00000101868	DNA polymerase alpha 1 catalytic subunit [Source:HGNC Symbol;Acc:HGNC:9173]	POLA1	00240+2.7.7.7/00230+2.7.7.7	GO:0003676/GO:0005634/GO:0046872/GO:0005829/GO:0005654/GO:0016740/GO:0003677/GO:0000166/GO:0006260/GO:0016779/GO:0003887/GO:0051536/GO:0051539/GO:0071897/GO:0001882/GO:0046982/GO:0005658/GO:0005737/GO:0005515/GO:0006270/GO:0006281/GO:0005730/GO:0019901/GO:0003682/GO:0008283/GO:0016032/GO:0006269/GO:0000785/GO:0016363/GO:0000082/GO:0006303/GO:0005635/GO:0003688/GO:0000083/GO:0017076/GO:0000731/GO:…	molecular_function/cellular_component/biological_process	A0A087WU64/A6NMQ1/
ENSG00000176124	1	1.60169	0.180146	0.604417	-0.828641	-1.04061	-0.517008
ENSG00000111716	1	1.44325	0.102908	0.782095	-0.286109	-1.27379	-0.768352	ENSG00000111716	lactate dehydrogenase B [Source:HGNC Symbol;Acc:HGNC:6541]	LDHB	00010+1.1.1.27/00640+1.1.1.27/00270+1.1.1.27/00620+1.1.1.27/	GO:0005737/GO:0016020/GO:0005829/GO:0016491/GO:0055114/GO:0003824/GO:0005975/GO:0016616/GO:0005515/GO:0019752/GO:0045121/GO:0042802/GO:0004459/GO:0070062/GO:0006090	cellular_component/molecular_function/biological_process	F5H793/Q5U077/A8MW50/C9J7H8	path:hsa00640/path:hsa00010/path:hsa04922/path:hsa00620/path:hsa01100/path:hsa00270	hsa:3945	ko:K00016	Propanoate metabolism - Homo sapiens (human)/Glycolysis / Gluconeogenesis - Homo sapiens (human)/Glucagon signaling pathway - Homo sapiens (human)/Pyruvate metabolism - Homo sapiens (human)/Metabolic pathways - Homo sapiens (human)/Cysteine and methionine metabolism - Homo sapiens (human)
ENSG00000143545	1	1.32775	0.392918	0.802337	-0.612202	-1.30079	-0.610005	ENSG00000143545	RAB13 member RAS oncogene family [Source:HGNC Symbol;Acc:HGNC:9762]	RAB13		GO:0016020/GO:0015031/GO:0000166/GO:0005829/GO:0003924/GO:0005525/GO:0005886/GO:0042995/GO:0005515/GO:0030054/GO:0031410/GO:0030659/GO:0006886/GO:0005923/GO:0005768/GO:0030027/GO:0070062/GO:0005802/GO:0032482/GO:0043687/GO:0016197/GO:0055037/GO:0055038/GO:0016328/GO:0043005/GO:0032869/GO:0031175/GO:0072659/GO:0030866/GO:0030139/GO:0070830/GO:0032456/GO:0035767/GO:0010737/GO:0032593/GO:0044795/GO:…	cellular_component/biological_process/molecular_function	/A0A087WWB9
ENSG00000196557	1	1.45998	0.348153	-0.568194	0.0926444	-1.54034	0.207756	ENSG00000196557	calcium voltage-gated channel subunit alpha1 H [Source:HGNC Symbol;Acc:HGNC:1395]	CACNA1H		GO:0016020/GO:0016021/GO:0055085/GO:0046872/GO:0005216/GO:0006811/GO:0005244/GO:0034765/GO:0005886/GO:0006816/GO:0070588/GO:0005245/GO:0005262/GO:0005891/GO:0005887/GO:0005515/GO:2000344/GO:0006936/GO:0042391/GO:0070509/GO:0097110/GO:0007517/GO:0007520/GO:0008332/GO:0019228/GO:0045956/GO:0086010/GO:0032870/GO:0008016/GO:0032342/GO:0034651/GO:0035865/GO:0098662//GO:0034220	cellular_component/biological_process/molecular_function/	/A0A1W2PQW2/A0A1W2PR14/A0A1W2PS38/H3BUA8/H3BMW6/A0A1W2PQ19/H3BNT0
ENSG00000176058	1	1.14712	0.544695	0.0102853	0.288164	-1.80867	-0.18159	ENSG00000176058	taperin [Source:HGNC Symbol;Acc:HGNC:26894]	TPRN		GO:0007605/GO:0019902/GO:0042995/GO:0005515/GO:0003674/GO:0032420/GO:0120045	biological_process/molecular_function/cellular_component	H3BLU1/
ENSG00000165030	1	1.30401	0.32857	-0.162813	0.112074	-1.76597	0.184127	ENSG00000165030	nuclear factor interleukin 3 regulated [Source:HGNC Symbol;Acc:HGNC:7787]	NFIL3		GO:0005634/GO:0006355/GO:0003677/GO:0003700/GO:0006366/GO:0006351/GO:0005515/GO:0000978/GO:0006955/GO:0007623/GO:0010628/GO:0048511/GO:0071353/GO:0001227/GO:0000981/GO:0000977/GO:0000122/GO:0003714	cellular_component/biological_process/molecular_function	A0A024R241		hsa:4783	ko:K09059
ENSG00000257267	1	1.01959	0.240654	0.0407641	0.223575	-1.92175	0.397167
ENSG00000278591	1	1.48045	-0.138396	0.167142	0.00779515	-1.65585	0.138851
ENSG00000278048	1	1.48045	-0.138396	0.167142	0.00779515	-1.65585	0.138851
ENSG00000277903	1	1.48045	-0.138396	0.167142	0.00779515	-1.65585	0.138851
ENSG00000276596	1	1.48045	-0.138396	0.167142	0.00779515	-1.65585	0.138851
ENSG00000275616	1	1.48045	-0.138396	0.167142	0.00779515	-1.65585	0.138851
ENSG00000275219	1	1.48045	-0.138396	0.167142	0.00779515	-1.65585	0.138851
ENSG00000274862	1	1.48045	-0.138396	0.167142	0.00779515	-1.65585	0.138851
ENSG00000274585	1	1.48045	-0.138396	0.167142	0.00779515	-1.65585	0.138851
ENSG00000274432	1	1.48045	-0.138396	0.167142	0.00779515	-1.65585	0.138851
ENSG00000274062	1	1.48045	-0.138396	0.167142	0.00779515	-1.65585	0.138851
ENSG00000273709	1	1.48045	-0.138396	0.167142	0.00779515	-1.65585	0.138851
ENSG00000088930	1	1.27537	-0.096864	0.112085	0.23859	-1.79545	0.266274	ENSG00000088930	5'-3' exoribonuclease 2 [Source:HGNC Symbol;Acc:HGNC:12836]	XRN2		GO:0005634/GO:0003676/GO:0003723/GO:0006397/GO:0016020/GO:0046872/GO:0005730/GO:0016787/GO:0003677/GO:0005515/GO:0016235/GO:0004527/GO:0004518/GO:0090503/GO:0007283/GO:0006139/GO:0005654/GO:0006364/GO:0006401/GO:0006353/GO:0006396/GO:0016070/GO:0008409/GO:0000175/GO:0001147/GO:0000738/GO:0004534/GO:0021766/GO:0030182/GO:0060041	cellular_component/molecular_function/biological_process
ENSG00000198087	1	1.10941	-0.137845	0.216598	0.536257	-1.84427	0.119851	ENSG00000198087	CD2 associated protein [Source:HGNC Symbol;Acc:HGNC:14258]	CD2AP		GO:0005737/GO:0051301/GO:0005856/GO:0042995/GO:0005515/GO:0007049/GO:0030054/GO:0045296/GO:0070062/GO:0007015/GO:0017124/GO:0031941/GO:0001726/GO:0007165/GO:0005200/GO:0065003/GO:0015629/GO:0006930/GO:0051058/GO:0005172/GO:0008013/GO:0008022/GO:0044877/GO:0016050/GO:0016477/GO:0032911/GO:0043161/GO:0048259/GO:0098609/GO:1900182/GO:2000249/GO:0005886/GO:0005911/GO:0030139/GO:0031252/GO:0032991/GO:…	cellular_component/biological_process/molecular_function
ENSG00000170248	1	1.06279	-0.662015	0.893153	-0.316687	-1.5027	0.52545	ENSG00000170248	programmed cell death 6 interacting protein [Source:HGNC Symbol;Acc:HGNC:8766]	PDCD6IP		GO:0005737/GO:0016020/GO:0015031/GO:0005829/GO:0051301/GO:0042803/GO:0005856/GO:0005515/GO:0005576/GO:0042470/GO:0007049/GO:0006915/GO:0030054/GO:0005925/GO:0005815/GO:0005923/GO:0070062/GO:0048306/GO:0019058/GO:0036258/GO:0039702/GO:0051260/GO:0016032/GO:1903543/GO:1903553/GO:1903561/GO:0000281/GO:0070971/GO:0070830/GO:0010824/GO:0061952/GO:0045199/GO:0090611/GO:0090543/GO:0001772/GO:0031871/GO:…	cellular_component/biological_process/molecular_function/	/F8WDK9/F8WEQ7/C9IZF9/F8WBR8
ENSG00000077254	1	1.31213	-0.319833	0.652864	0.047317	-1.6572	-0.0352777	ENSG00000077254	ubiquitin specific peptidase 33 [Source:HGNC Symbol;Acc:HGNC:20059]	USP33		GO:0005737/GO:0005794/GO:0008270/GO:0046872/GO:0005654/GO:0004843/GO:0016579/GO:0016787/GO:0005925/GO:0005856/GO:0005515/GO:0008233/GO:0008234/GO:0006508/GO:0006511/GO:0036459/GO:0048471/GO:0005813/GO:0005815/GO:0005829/GO:0006897/GO:0016477/GO:0009267/GO:0070536/GO:0071108/GO:0017160/GO:0001664/GO:0032092/GO:0010506/GO:0007411/GO:0032091/GO:0051298/GO:0004197/GO:0008277/GO:0050821/GO:0030891/GO:…	cellular_component/molecular_function/biological_process	E9PLK7/E9PQP0//E9PP47/H0YD08/H0YCV3
ENSG00000110756	1	1.08927	-0.289399	1.01762	-0.019597	-1.63297	-0.16493	ENSG00000110756	HPS5 biogenesis of lysosomal organelles complex 2 subunit 2 [Source:HGNC Symbol;Acc:HGNC:17022]	HPS5		GO:0005737/GO:0005829/GO:0005515/GO:0031084/GO:0006996/GO:0007596/GO:0043473/	cellular_component/molecular_function/biological_process/	G3V159/F5H6Q8/F5GWM5/
ENSG00000241468	1	1.21586	-0.246819	0.864776	-0.245943	-1.62813	0.0402553	ENSG00000241468	ATP synthase membrane subunit f [Source:HGNC Symbol;Acc:HGNC:848]	ATP5MF		GO:0005634/GO:0016020/GO:0016021/GO:0005739/GO:0005743/GO:0006811/GO:0016887/GO:0006754/GO:1902600/GO:0022857/GO:0042407/GO:0042776/GO:0005753/GO:0045263/GO:0046034/GO:0000276/	cellular_component/biological_process/molecular_function/	E5RKA0//C9JU26
ENSG00000049245	1	1.38979	-0.685201	0.723554	-0.0539761	-1.43821	0.0640368	ENSG00000049245	vesicle associated membrane protein 3 [Source:HGNC Symbol;Acc:HGNC:12644]	VAMP3		GO:0016020/GO:0016021/GO:0015031/GO:0016192/GO:0043231/GO:0005829/GO:0005886/GO:0005515/GO:0030054/GO:0045202/GO:0030136/GO:0005622/GO:0042147/GO:0002479/GO:0061025/GO:0030670/GO:0031201/GO:0043005/GO:0032588/GO:0061024/GO:0065003/GO:0030133/GO:0006887/GO:0030665/GO:0001921/GO:0034446/GO:0055038/GO:0055037/GO:0000149/GO:0017075/GO:0006904/GO:0017156/GO:0035493/GO:0043001/GO:0071346/GO:1903531/GO:…	cellular_component/biological_process/molecular_function	Q6FGG2/K7EKX0	path:hsa04145/path:hsa04130	hsa:9341	ko:K13505	Phagosome - Homo sapiens (human)/SNARE interactions in vesicular transport - Homo sapiens (human)
ENSG00000237550	1	1.20954	-0.60892	1.13709	-0.159548	-1.33795	-0.240202
ENSG00000182180	1	0.909041	0.482244	0.443034	0.101948	-1.93246	-0.00380779	ENSG00000182180	mitochondrial ribosomal protein S16 [Source:HGNC Symbol;Acc:HGNC:14048]	MRPS16		GO:0006412/GO:0005829/GO:0005739/GO:0003735/GO:0005840/GO:0032543/GO:0005515/GO:0005763/GO:0005743/GO:0070125/GO:0070126	biological_process/cellular_component/molecular_function	A6ND22/
ENSG00000109606	1	1.0789	0.133821	0.601974	-0.0457393	-1.85633	0.087372	ENSG00000109606	DEAH-box helicase 15 [Source:HGNC Symbol;Acc:HGNC:2738]	DHX15		GO:0003676/GO:0003723/GO:0006397/GO:0008380/GO:0005634/GO:0016607/GO:0000166/GO:0005524/GO:0016787/GO:0005515/GO:0004386/GO:0005730/GO:0005654/GO:0000398/GO:0071008/GO:0003724/GO:0003725/GO:0034459/GO:0009636/GO:0043279/GO:0005689	molecular_function/biological_process/cellular_component
ENSG00000102024	1	1.11716	0.217903	0.636357	-0.0543652	-1.81264	-0.104423	ENSG00000102024	plastin 3 [Source:HGNC Symbol;Acc:HGNC:9091]	PLS3		GO:0005829/GO:0005886/GO:0005737/GO:0046872/GO:0005509/GO:0003779/GO:0051015/GO:0051017/GO:0060348/GO:0005884/GO:0051639/GO:0032432	cellular_component/molecular_function/biological_process	F2Z2Z9/U3KQI3/H7C4N2/A0A0A0MSQ0/
ENSG00000123485	1	0.823952	-0.0537659	0.834441	0.264553	-1.88459	0.0154147	ENSG00000123485	Holliday junction recognition protein [Source:HGNC Symbol;Acc:HGNC:25444]	HJURP		/GO:0005634/GO:0005730/GO:0005829/GO:0005739/GO:0003677/GO:0005694/GO:0005515/GO:0007049/GO:0042393/GO:0042802/GO:0007059/GO:0000775/GO:0000777/GO:0005654/GO:0043254/GO:0034080/GO:0051101	/cellular_component/molecular_function/biological_process	/C9JWC4/F8WCV1/H7C0I6/H7C3V8
ENSG00000266402	1	0.771979	0.119773	0.908315	0.207874	-1.87159	-0.136345
ENSG00000150779	1	0.977175	0.0129656	0.878237	0.276538	-1.74211	-0.40281	ENSG00000150779	translocase of inner mitochondrial membrane 8 homolog B [Source:HGNC Symbol;Acc:HGNC:11818]	TIMM8B		GO:0016020/GO:0015031/GO:0046872/GO:0005743/GO:0005739/GO:0005615/GO:0005758/GO:0072321/GO:0006626/GO:0008270/GO:0007605/GO:0042719/	cellular_component/biological_process/molecular_function/	G3XAN8/E9PIR3/		hsa:26521	ko:K17780
ENSG00000252577	1	0.979085	-0.125667	0.779861	0.515169	-1.72388	-0.42457
ENSG00000100359	1	1.43055	0.00197379	-1.13808	0.0344132	-1.0597	0.730841	ENSG00000100359	small G protein signaling modulator 3 [Source:HGNC Symbol;Acc:HGNC:25228]	SGSM3		/GO:0005737/GO:0005829/GO:0007049/GO:0005096/GO:0017137/GO:0006886/GO:0090630/GO:0005515/GO:0043547/GO:0007050/GO:0045732/GO:0005921/GO:0032486/GO:0048227/GO:0032483	/cellular_component/biological_process/molecular_function	H0Y7V2/B0QY80/B0QY81/B9A6J5		hsa:27352	ko:K20176
ENSG00000197587	1	1.50777	0.177507	-0.942872	-0.656114	-0.87137	0.785082	ENSG00000197587	diencephalon/mesencephalon homeobox 1 [Source:HGNC Symbol;Acc:HGNC:19026]	DMBX1		GO:0005634/GO:0006355/GO:0003677/GO:0003700/GO:0043565/GO:0007275/GO:0000981/GO:0045892/GO:0007420/GO:0007417/GO:0048589/GO:0000977/GO:0001227/GO:0042803/GO:0046982/GO:0000122/GO:0008343/GO:0008344/GO:0005667	cellular_component/biological_process/molecular_function
ENSG00000279927	1	1.6142	0.642012	-1.14556	-0.346015	-0.741335	-0.0233005
ENSG00000115970	1	1.6701	0.60565	-0.962729	-0.584245	-0.758224	0.02945	ENSG00000115970	THADA armadillo repeat containing [Source:HGNC Symbol;Acc:HGNC:19217]	THADA		GO:0005515/GO:0005829/GO:0030488/GO:0032471/GO:0055088/GO:1901895/GO:1990845/GO:0098554//GO:0016020/GO:0016021	molecular_function/cellular_component/biological_process/	F5H3M9/B6ZDE5//H0Y3V5/H7BYZ4/B5MC89
ENSG00000070061	1	1.29973	0.646644	-1.68478	-0.104867	-0.202408	0.0456824	ENSG00000070061	elongator complex protein 1 [Source:HGNC Symbol;Acc:HGNC:5959]	ELP1		GO:0002098/GO:0033588/GO:0000993/GO:0005634/GO:0005737/GO:0005829/GO:0005515/GO:0045859/GO:0030335/GO:0006357/GO:0006468/GO:0006955/GO:0065003/GO:0008023/GO:0008607/GO:0006368/GO:0005730	biological_process/cellular_component/molecular_function	F5H2T0/H0YDF3/
ENSG00000105755	1	1.46672	0.322851	-1.40066	0.359323	-0.806325	0.0580899	ENSG00000105755	ETHE1 persulfide dioxygenase [Source:HGNC Symbol;Acc:HGNC:23287]	ETHE1		GO:0005634/GO:0005737/GO:0046872/GO:0005654/GO:0016491/GO:0055114/GO:0005739/GO:0005759/GO:0051213/GO:0005506/GO:0006749/GO:0016788/GO:0050313/GO:0070221/GO:0070813/	cellular_component/molecular_function/biological_process/	M0QY80/A0A0S2Z5B3/M0QXB5/M0QX80	path:hsa00920	hsa:23474	ko:K17725	Sulfur metabolism - Homo sapiens (human)
ENSG00000132300	1	1.66461	0.195627	-1.31518	0.197523	-0.641833	-0.100743	ENSG00000132300	pentatricopeptide repeat domain 3 [Source:HGNC Symbol;Acc:HGNC:24717]	PTCD3		GO:0003723/GO:0005829/GO:0005654/GO:0005739/GO:0005840/GO:0005886/GO:0019843/GO:0032543/GO:0006417/GO:0043024/GO:0005515/GO:0005743/GO:0070125/GO:0070126/	molecular_function/cellular_component/biological_process/	F8WE76/F8WBP9//B8ZZQ4
ENSG00000169251	1	1.62816	-0.475349	-0.549657	-1.2654	0.34673	0.315514	ENSG00000169251	NMD3 ribosome export adaptor [Source:HGNC Symbol;Acc:HGNC:24250]	NMD3		GO:0005634/GO:0005737/GO:0015031/GO:0043023/GO:0003723/GO:0016020/GO:0005730/GO:0000055/GO:0032092/GO:0005654/GO:0030674/GO:1902680/GO:1904751	cellular_component/biological_process/molecular_function	C9J0B9/C9IZW9/C9JA08/C9IY70/C9K0C2/
ENSG00000197081	1	1.52674	0.06788	-1.09454	-1.02869	-0.102118	0.63073	ENSG00000197081	insulin like growth factor 2 receptor [Source:HGNC Symbol;Acc:HGNC:5467]	IGF2R		GO:0016020/GO:0016021/GO:0005794/GO:0005765/GO:0005515/GO:0009986/GO:0005925/GO:0005764/GO:0005886/GO:0038023/GO:0042802/GO:0005769/GO:0070062/GO:0005802/GO:0043312/GO:0030139/GO:0005887/GO:0007165/GO:0032588/GO:0043065/GO:0030667/GO:0030136/GO:0061024/GO:0048471/GO:0030133/GO:0051219/GO:0032526/GO:0030140/GO:0030665/GO:0006898/GO:0005768/GO:0005770/GO:0005010/GO:0031995/GO:0005537/GO:0001965/GO:…	cellular_component/molecular_function/biological_process/	S4R328/
ENSG00000273338	1	0.904013	0.461467	-1.00706	-0.520929	1.23691	-1.0744
ENSG00000132024	1	1.28576	0.0284857	-0.67107	-1.21419	1.07872	-0.507704	ENSG00000132024	coiled-coil and C2 domain containing 1A [Source:HGNC Symbol;Acc:HGNC:30237]	CC2D1A		GO:0005634/GO:0005737/GO:0016020/GO:0005829/GO:0003677/GO:0001650/GO:0005886/GO:0005856/GO:0005515/GO:0005815/GO:0000122/GO:0045296/GO:0070062/GO:0043123/GO:0000978/GO:0001227/	cellular_component/molecular_function/biological_process/	/K7EJY5/K7EMP1
ENSG00000187630	1	1.62393	-0.523821	-0.80548	-0.59194	0.871525	-0.574213	ENSG00000187630	dehydrogenase/reductase 4 like 2 [Source:HGNC Symbol;Acc:HGNC:19731]	DHRS4L2	00790+1.1.1.184/00590+1.1.1.184/00980+1.1.1.184/	GO:0016491/GO:0055114//GO:0005576	molecular_function/biological_process//cellular_component	F6TD35/F6VUV4/A0A087WSZ6/H0YLE1/H0YKN3/E9PFL3//H0YN69/A0A087WXI8
ENSG00000198886	1	1.7147	-0.53705	-0.687478	-0.835448	0.692824	-0.347545	ENSG00000198886	mitochondrially encoded NADH:ubiquinone oxidoreductase core subunit 4 [Source:HGNC Symbol;Acc:HGNC:7459]	MT-ND4	00190+1.6.5.3	GO:0016020/GO:0016021/GO:0016491/GO:0055114/GO:0005739/GO:0006120/GO:0070469/GO:0008137/GO:0009060/GO:0031966/GO:0042773/GO:0005747/GO:0048039/GO:0001666/GO:0001701/GO:0007568/GO:0021549/GO:0035094/GO:0045471/GO:0003954/GO:0032981/GO:0005743/GO:0015990	cellular_component/molecular_function/biological_process	H9EC08	path:hsa04714/path:hsa00190/path:hsa04723/path:hsa01100/path:hsa05012	hsa:4538	ko:K03881	Thermogenesis - Homo sapiens (human)/Oxidative phosphorylation - Homo sapiens (human)/Retrograde endocannabinoid signaling - Homo sapiens (human)/Metabolic pathways - Homo sapiens (human)/Parkinson disease - Homo sapiens (human)
ENSG00000170836	1	1.62621	-0.510466	-0.599959	-1.09883	0.714314	-0.131272	ENSG00000170836	protein phosphatase Mg2+/Mn2+ dependent 1D [Source:HGNC Symbol;Acc:HGNC:9277]	PPM1D	04658+3.1.3.16/04660+3.1.3.16/	GO:0005634/GO:0005737/GO:0046872/GO:0016787/GO:0003824/GO:0006468/GO:0005829/GO:0004721/GO:0006470/GO:0005515/GO:0007049/GO:0004722/GO:0043169/GO:0000086/GO:0006306/GO:0006342/GO:0009267/GO:0009617/GO:0030330/GO:0005654/GO:0004724/GO:0004674/GO:0006367/GO:0008285/GO:0051019/GO:0009314/GO:0035970/GO:0045814	cellular_component/molecular_function/biological_process	A0A0S2Z4M2/K7EJH1/	path:hsa04115	hsa:8493	ko:K10147	p53 signaling pathway - Homo sapiens (human)
ENSG00000106355	1	0.95941	-0.348672	1.11507	-0.698209	0.407912	-1.43551	ENSG00000106355	LSM5 homolog U6 small nuclear RNA and mRNA degradation associated [Source:HGNC Symbol;Acc:HGNC:17162]	LSM5		/GO:0003723/GO:0006397/GO:0008380/GO:0005634/GO:0005515/GO:0005681/GO:0000398/GO:0009617/GO:0005654/GO:0005829/GO:0046540/GO:0043928/GO:1990726/GO:0071005/GO:0005688/GO:0120115	/molecular_function/biological_process/cellular_component	A0A090N8Y5/B8ZZF8//F8W8Y8	path:hsa03040/path:hsa03018	hsa:23658	ko:K12624	Spliceosome - Homo sapiens (human)/RNA degradation - Homo sapiens (human)
ENSG00000178913	1	0.749722	-0.486664	1.3428	-0.837166	0.452814	-1.22151	ENSG00000178913	TATA-box binding protein associated factor 7 [Source:HGNC Symbol;Acc:HGNC:11541]	TAF7		GO:0005634/GO:0005794/GO:0005654/GO:0003700/GO:0005515/GO:0006367/GO:0005669/GO:0003713/GO:0006357/GO:0000122/GO:0035035/GO:0008134/GO:0045944/GO:0006366/GO:0051123/GO:0044212/GO:0045892/GO:0006352/GO:1901796/GO:0033276/GO:0071339/GO:0046982/GO:0006469/GO:0042809/GO:0106140/GO:0046966/GO:0061628/GO:0060260/GO:0005667/GO:0035067/GO:0001097/GO:0000296/GO:0030520/GO:0005737	cellular_component/molecular_function/biological_process	/A0A096LPC3
ENSG00000140367	1	1.10716	-0.950081	1.01101	-0.922146	0.573021	-0.818962	ENSG00000140367	ubiquitin conjugating enzyme E2 Q2 [Source:HGNC Symbol;Acc:HGNC:19248]	UBE2Q2		GO:0005737/GO:0000166/GO:0005524/GO:0016740/GO:0016567/GO:0004842/GO:0061631/GO:0005829/GO:0070936/	cellular_component/molecular_function/biological_process/	H3BV95/H3BN94/E9PHD0/
ENSG00000184857	1	1.20548	-0.215524	0.805788	-1.20384	0.487203	-1.07911	ENSG00000184857	transmembrane protein 186 [Source:HGNC Symbol;Acc:HGNC:24530]	TMEM186		GO:0016020/GO:0016021/GO:0005739	cellular_component
ENSG00000138326	1	1.21189	-0.408711	1.15053	-0.297451	-0.289392	-1.36687	ENSG00000138326	ribosomal protein S24 [Source:HGNC Symbol;Acc:HGNC:10411]	RPS24		GO:0003723/GO:0005634/GO:0016020/GO:0006412/GO:0003735/GO:0005840/GO:0022627/GO:0006364/GO:0042274/GO:0005654/GO:0005829/GO:0006413/GO:0031369/GO:0000184/GO:0006614/GO:0034101/GO:0015935	molecular_function/cellular_component/biological_process	A0A2R8YD14/A0A2R8Y8A0//A0A2R8Y849/E7ETK0/A0A087WUS0
ENSG00000147604	1	1.44648	-0.405308	0.936628	-0.278057	-0.434995	-1.26475	ENSG00000147604	ribosomal protein L7 [Source:HGNC Symbol;Acc:HGNC:10363]	RPL7		/GO:0003723/GO:0005634/GO:0005737/GO:0016020/GO:0006412/GO:0005840/GO:0005515/GO:0003735/GO:0005730/GO:0005925/GO:0006364/GO:0022625/GO:0005829/GO:0042273/GO:0006413/GO:0003677/GO:0000463/GO:0042803/GO:1990904/GO:0000184/GO:0006614/GO:0014069/GO:0003729	/molecular_function/cellular_component/biological_process	C9JZ88//C9JIJ5/A8MUD9
ENSG00000167548	1	1.74562	-0.780214	0.221822	-0.599397	0.323677	-0.911505	ENSG00000167548	lysine methyltransferase 2D [Source:HGNC Symbol;Acc:HGNC:7133]	KMT2D	00310+2.1.1.43/	GO:0005634/GO:0046872/GO:0008168/GO:0016740/GO:0032259/GO:0006325/GO:0003677/GO:0005515/GO:0018024/GO:0042393/GO:0045944/GO:0000981/GO:0005654/GO:0003713/GO:0048477/GO:0042800/GO:0035097/GO:0008284/GO:0044666/GO:0006355/GO:0044212/GO:1904837/GO:0001555/GO:0006342/GO:0033148/GO:0043627/GO:0045652/GO:0051568/	cellular_component/molecular_function/biological_process/	H0YEF2//F8VWW4
ENSG00000143947	1	1.71677	-0.558684	0.312095	-0.184539	-0.0172458	-1.26839	ENSG00000143947	ribosomal protein S27a [Source:HGNC Symbol;Acc:HGNC:10417]	RPS27A		GO:0003723/GO:0005634/GO:0005737/GO:0016020/GO:0006412/GO:0046872/GO:0003735/GO:0005840/GO:0005515/GO:0022627/GO:0005615/GO:0005730/GO:0005886/GO:0031625/GO:0016567/GO:0005789/GO:0005654/GO:0005829/GO:0070062/GO:0044267/GO:0016197/GO:0019058/GO:0010008/GO:0016579/GO:0036297/GO:0006625/GO:0002755/GO:0007249/GO:0035666/GO:0045944/GO:0061024/GO:0031982/GO:0006413/GO:0019221/GO:0055085/GO:0030666/GO:…	molecular_function/cellular_component/biological_process/	B2RDW1/Q49A90/J3QTR3	path:hsa03010	hsa:6233	ko:K02977	Ribosome - Homo sapiens (human)
ENSG00000184863	1	1.68852	-0.590999	0.649465	-0.631767	-0.135213	-0.980004	ENSG00000184863	RNA binding motif protein 33 [Source:HGNC Symbol;Acc:HGNC:27223]	RBM33		GO:0003676/GO:0003723/	molecular_function/	A0A0C4DFS3/H0Y3K4/A8MTF7/H0Y3K3/C9J7M3/H7BXM6/H7C0H2/
ENSG00000187257	1	1.47026	0.235662	0.643465	-1.11466	-0.190756	-1.04397	ENSG00000187257	round spermatid basic protein 1 like [Source:HGNC Symbol;Acc:HGNC:24765]	RSBN1L		GO:0005634	cellular_component	H7C2D3//C9JM20
ENSG00000172460	1	1.3962	0.29471	0.685709	-0.977097	-0.170848	-1.22868
ENSG00000142444	1	1.03731	0.150132	1.12792	-1.22485	-0.0283573	-1.06216	ENSG00000142444	translocase of inner mitochondrial membrane 29 [Source:HGNC Symbol;Acc:HGNC:25152]	TIMM29		GO:0016020/GO:0016021/GO:0015031/GO:0005743/GO:0005739/GO:0005515/GO:0005758/GO:0045039/GO:0042721/	cellular_component/biological_process/molecular_function/	K7ENF5/
ENSG00000168827	1	1.18308	-0.264633	1.30464	-0.840653	-0.403168	-0.979267	ENSG00000168827	G elongation factor mitochondrial 1 [Source:HGNC Symbol;Acc:HGNC:13780]	GFM1		GO:0003723/GO:0006412/GO:0000166/GO:0003924/GO:0005525/GO:0005739/GO:0005515/GO:0003746/GO:0006414/GO:0005759/GO:0070125/	molecular_function/biological_process/cellular_component/	/F8WAU4/C9JA25/C9IZ01/E5KND5/H7C5M4		hsa:85476	ko:K02355
ENSG00000102144	1	0.909282	0.426223	1.28746	-0.840909	-0.751381	-1.03067	ENSG00000102144	phosphoglycerate kinase 1 [Source:HGNC Symbol;Acc:HGNC:8896]	PGK1	00710+2.7.2.3/00010+2.7.2.3	GO:0005737/GO:0016020/GO:0000166/GO:0005524/GO:0016740/GO:0016301/GO:0016310/GO:0006096/GO:0005515/GO:0045121/GO:0007268/GO:0005829/GO:0004618/GO:0070062/GO:0001666/GO:0016525/GO:0030855/GO:0006094/GO:0061621/GO:0043531/GO:0047134/GO:0007520/GO:0007525/GO:0031639/GO:0046716/GO:0071456/GO:1903862/GO:0005615	cellular_component/molecular_function/biological_process	V9HWF4/	path:hsa01230/path:hsa01100/path:hsa04066/path:hsa01200/path:hsa00010	hsa:5230	ko:K00927	Biosynthesis of amino acids - Homo sapiens (human)/Metabolic pathways - Homo sapiens (human)/HIF-1 signaling pathway - Homo sapiens (human)/Carbon metabolism - Homo sapiens (human)/Glycolysis / Gluconeogenesis - Homo sapiens (human)
ENSG00000182628	1	0.70795	0.383434	1.4507	-0.84541	-0.632477	-1.0642	ENSG00000182628	spindle and kinetochore associated complex subunit 2 [Source:HGNC Symbol;Acc:HGNC:28006]	SKA2		GO:0005737/GO:0051301/GO:0005694/GO:0005856/GO:0005515/GO:0007049/GO:0008017/GO:0007059/GO:0005874/GO:0005819/GO:0000775/GO:0000776/GO:0000777/GO:0005829/GO:0000940/GO:0005876/GO:0000278/GO:0031110/	cellular_component/biological_process/molecular_function/	J3KRZ0//J3KTC5/J3KRW9/J3QS74/J3QKN8/J3KSP0/J3QL03
ENSG00000264940	1	0.654136	0.86709	1.02112	-1.11762	-0.205614	-1.21911
ENSG00000076003	1	1.01213	0.63409	0.888328	-1.33908	-0.225798	-0.969668	ENSG00000076003	minichromosome maintenance complex component 6 [Source:HGNC Symbol;Acc:HGNC:6949]	MCM6		GO:0005634/GO:0000166/GO:0005524/GO:0005654/GO:0016787/GO:0003677/GO:0005515/GO:0006270/GO:0007049/GO:0006260/GO:0004386/GO:0042802/GO:0003678/GO:0042555/GO:0000784/GO:0004003/GO:0000082/GO:0003697/GO:0006268	cellular_component/molecular_function/biological_process
ENSG00000196262	1	0.748996	-0.409742	1.11458	-1.66539	0.44706	-0.235505	ENSG00000196262	peptidylprolyl isomerase A [Source:HGNC Symbol;Acc:HGNC:9253]	PPIA		GO:0016853/GO:0003755/GO:0000413/GO:0006457/GO:0003723/GO:0005634/GO:0005737/GO:0016020/GO:0005829/GO:0005515/GO:0005576/GO:0005615/GO:0005925/GO:0050900/GO:0016018/GO:0051082/GO:0042026/GO:0070062/GO:0019058/GO:0032991/GO:0016032/GO:0043312/GO:0035722/GO:0034774/GO:1904813/GO:0031982/GO:0050714/GO:0045070/GO:0019076/GO:0075713/GO:0019064/GO:0030260/GO:0019068/GO:0046790/GO:0006278/GO:0019061/GO:…	molecular_function/biological_process/cellular_component/	F8WE65/C9J5S7/V9HWF5/E5RIZ5/	path:hsa04217	hsa:5478	ko:K03767	Necroptosis - Homo sapiens (human)
ENSG00000065613	1	0.893196	-0.514261	1.16797	-1.42066	0.460008	-0.586249	ENSG00000065613	STE20 like kinase [Source:HGNC Symbol;Acc:HGNC:11088]	SLK	05165+2.7.11.1/04150+2.7.11.1/04926+2.7.11.1/04714+2.7.11.1/04151+2.7.11.1	GO:0005737/GO:0000166/GO:0004672/GO:0004674/GO:0005524/GO:0006468/GO:0016740/GO:0016301/GO:0016310/GO:0042803/GO:0006915/GO:0048471/GO:0042802/GO:0005515/GO:0045296/GO:0031252/GO:0070062/GO:0030334/GO:0042981/GO:0046777/GO:0023014/GO:0031098/GO:0032147/GO:0051893/GO:0031122	cellular_component/molecular_function/biological_process
ENSG00000134057	1	0.433065	-0.266077	1.45199	-1.61711	-0.0966348	0.0947678	ENSG00000134057	cyclin B1 [Source:HGNC Symbol;Acc:HGNC:1579]	CCNB1		GO:0005737/GO:0005634/GO:0005829/GO:0051301/GO:0005856/GO:0005515/GO:0007049/GO:0005813/GO:0005815/GO:0008284/GO:0000278/GO:0006977/GO:0005654/GO:0019901/GO:0000086/GO:0005759/GO:0044389/GO:0031145/GO:0045931/GO:0000942/GO:0007052/GO:0004672/GO:0016538/GO:0045737/GO:0004693/GO:0000079/GO:0007077/GO:0007088/GO:0045787/GO:0051726/GO:0000307/GO:0010971/GO:1905448/GO:0097125/GO:0035173/GO:0005113/GO:…	cellular_component/biological_process/molecular_function/	E9PC90/H0YA62/D6RHI0//H0Y9U8
ENSG00000046604	1	0.720739	0.243722	1.30342	-1.50805	-0.662193	-0.097638	ENSG00000046604	desmoglein 2 [Source:HGNC Symbol;Acc:HGNC:3049]	DSG2		GO:0016020/GO:0016021/GO:0043231/GO:0046872/GO:0005509/GO:0007155/GO:0007156/GO:0005886/GO:0030054/GO:0009986/GO:0070062/GO:0031424/GO:0005911/GO:0086091/GO:0070268/GO:0001533/GO:0030057/GO:0014704/GO:0050839/GO:0086083/GO:0086073/GO:0098911/GO:0002934/GO:0003165/GO:0032570/GO:0060135/GO:0016324/GO:0016328	cellular_component/molecular_function/biological_process	J3KSI6/
ENSG00000164548	1	0.942539	0.498835	0.860491	-1.69445	-0.121075	-0.486345	ENSG00000164548	transformer 2 alpha homolog [Source:HGNC Symbol;Acc:HGNC:16645]	TRA2A		GO:0003676/GO:0003723/GO:0006397/GO:0008380/GO:0005634/GO:0043231/GO:0005730/GO:0000398/GO:0048026/GO:1990904/	molecular_function/biological_process/cellular_component/	F8WEH2//Q549U1	path:hsa03040	hsa:29896	ko:K12897	Spliceosome - Homo sapiens (human)
ENSG00000167037	1	1.32642	-0.201345	0.947712	-1.44002	-0.434856	-0.197909	ENSG00000167037	small G protein signaling modulator 1 [Source:HGNC Symbol;Acc:HGNC:29410]	SGSM1		GO:0005737/GO:0016020/GO:0005794/GO:0005829/GO:0005096/GO:0031410/GO:0030659/GO:0017137/GO:0006886/GO:0090630/GO:0043547	cellular_component/molecular_function/biological_process	A0A087X241/
ENSG00000138399	1	1.24246	-0.108376	0.798445	-1.65035	0.00650667	-0.288691	ENSG00000138399	FAST kinase domains 1 [Source:HGNC Symbol;Acc:HGNC:26150]	FASTKD1		GO:0003723/GO:0004672/GO:0006468/GO:0005739/GO:0045333/GO:0044528/GO:0000959/	molecular_function/biological_process/cellular_component/	C9JTP4/E7EW60//C9JMM4
ENSG00000155893	1	1.46909	0.469549	0.0696582	-0.491235	-1.54096	0.023899	ENSG00000155893	2-phosphoxylose phosphatase 1 [Source:HGNC Symbol;Acc:HGNC:26303]	PXYLP1		/GO:0016020/GO:0016021/GO:0016787/GO:0005794/GO:0016311/GO:0000139/GO:0005515/GO:0016791/GO:0006024/GO:0050650/GO:0010909	/cellular_component/molecular_function/biological_process	A0A1B0GWB5/D6R928/E9PDB7/D6RE60/D6RGE3//B7Z4T2/A0A1B0GUH7/D6RDP0/B7Z3R9
ENSG00000067334	1	1.45839	0.824748	-0.0136916	-0.542654	-1.31468	-0.412117	ENSG00000067334	deoxynucleotidyltransferase terminal interacting protein 2 [Source:HGNC Symbol;Acc:HGNC:24013]	DNTTIP2		GO:0003723/GO:0005634/GO:0005730/	molecular_function/cellular_component/	E9PRB3/J3KP30/
ENSG00000278023	1	1.50169	0.77419	-0.380047	-0.321973	-1.36092	-0.212937	ENSG00000278023	RAD52 motif containing 1 [Source:HGNC Symbol;Acc:HGNC:19950]	RDM1		GO:0003676/GO:0003723/GO:0005634/GO:0005737/GO:0005730/GO:0005829/GO:0003677/GO:0005515/GO:0016605/GO:0015030	molecular_function/cellular_component	/B4DZ74
ENSG00000138744	1	1.5969	0.501823	0.338599	-0.628799	-1.06654	-0.741981	ENSG00000138744	N-acylethanolamine acid amidase [Source:HGNC Symbol;Acc:HGNC:736]	NAAA		GO:0016787/GO:0098793/GO:0006629/GO:0005764/GO:0070062/GO:0008150/GO:0008134/GO:0005737/GO:0043202/GO:0007269/GO:0016810/	molecular_function/cellular_component/biological_process/	R4GNC0/H0Y988/D6R9S9/B4DVL2/
ENSG00000175106	1	1.58944	0.427574	0.319456	-0.316233	-1.16524	-0.855	ENSG00000175106	trans-golgi network vesicle protein 23 homolog C [Source:HGNC Symbol;Acc:HGNC:30453]	TVP23C		GO:0016020/GO:0016021/GO:0009306/GO:0016192/GO:0030173	cellular_component/biological_process	C9JYS5/E5RGC5/K7EK95/C9JPH1//E5RIS5/J3QL47
ENSG00000119912	1	1.537	0.626818	0.205771	-0.348602	-1.14955	-0.871434	ENSG00000119912	insulin degrading enzyme [Source:HGNC Symbol;Acc:HGNC:5381]	IDE		/GO:0070062/GO:0005737/GO:0005634/GO:0016020/GO:0046872/GO:0000166/GO:0005524/GO:0016787/GO:0003824/GO:0005829/GO:0008270/GO:0005739/GO:0042803/GO:0005886/GO:0005515/GO:0008152/GO:0008233/GO:0006508/GO:0005576/GO:0005615/GO:0004222/GO:0008237/GO:0009986/GO:0046718/GO:0005777/GO:0051260/GO:0016032/GO:0005102/GO:0006625/GO:0005782/GO:0008286/GO:0042277/GO:0032461/GO:0001618/GO:0051603/GO:0150094/GO…	/cellular_component/molecular_function/biological_process	/R4GN65/Q5T5N3
ENSG00000255237	1	1.65983	0.0390023	0.283475	0.0727545	-1.17941	-0.875651
ENSG00000105849	1	1.47289	0.384421	0.426724	-0.348646	-1.47084	-0.464548	ENSG00000105849	TWIST neighbor [Source:HGNC Symbol;Acc:HGNC:18027]	TWISTNB		GO:0005634/GO:0006351/GO:0003899/GO:0005730/GO:0005654/GO:0045815/GO:0001054/GO:0006361/GO:0006363/GO:0005736/GO:1990830	cellular_component/biological_process/molecular_function
ENSG00000152193	1	1.46418	0.255841	0.367078	0.00510197	-1.52946	-0.562739	ENSG00000152193	ring finger protein 219 [Source:HGNC Symbol;Acc:HGNC:20308]	RNF219		GO:0046872/GO:0005515	molecular_function
ENSG00000171606	1	1.50122	0.406369	-0.298008	-0.959207	-1.15006	0.49968	ENSG00000171606	zinc finger protein 274 [Source:HGNC Symbol;Acc:HGNC:13068]	ZNF274		GO:0003676/GO:0005634/GO:0005737/GO:0046872/GO:0006355/GO:0003677/GO:0003700/GO:1903507/GO:0005730/GO:0043565/GO:0006357/GO:0005515/GO:0000981/GO:0003682/GO:0003714/GO:1900112	molecular_function/cellular_component/biological_process	M0QXW4/M0QY30//A0A0A0MR47
ENSG00000130638	1	1.66786	0.464295	-0.558769	-0.558881	-1.16432	0.149816	ENSG00000130638	ataxin 10 [Source:HGNC Symbol;Acc:HGNC:10549]	ATXN10		GO:0005737/GO:0016020/GO:0005829/GO:0005886/GO:0048471/GO:0005615/GO:0030425/GO:0007399/GO:0005515/GO:0031175/GO:0043025/GO:0019899/GO:0042802/GO:0060271/GO:0070207/	cellular_component/biological_process/molecular_function/	B1AHE3/B1AHE4//A0A1W2PQD2
ENSG00000183762	1	1.48951	0.00665931	-0.118216	-0.53966	-1.44986	0.611572	ENSG00000183762	kringle containing transmembrane protein 1 [Source:HGNC Symbol;Acc:HGNC:17550]	KREMEN1		GO:0016020/GO:0016021/GO:0005886/GO:0006915/GO:0016055/GO:0090090/GO:0005515/GO:0007154/GO:0060828/GO:0060173/GO:0030279/	cellular_component/biological_process/molecular_function/	/H7BZ87
ENSG00000186566	1	1.73145	-0.198551	0.166789	-0.909385	-1.02586	0.235557	ENSG00000186566	G-patch domain containing 8 [Source:HGNC Symbol;Acc:HGNC:29066]	GPATCH8		GO:0003676/GO:0003723/GO:0046872/GO:0005515/GO:0008150/GO:0005575/	molecular_function/biological_process/cellular_component/	/K7EQK8/K7EKU0
ENSG00000114439	1	1.65929	-0.269274	-0.270721	-0.887864	-0.917546	0.686111	ENSG00000114439	BBX HMG-box containing [Source:HGNC Symbol;Acc:HGNC:14422]	BBX		GO:0005634/GO:0005829/GO:0005654/GO:0003677/GO:0006357/GO:0000981/GO:0060348/	cellular_component/molecular_function/biological_process/	C9J067/C9JE62/H7C1Q0/C9JSH4/C9J8D0/C9JZA0/C9J0J4/C9JIZ2/C9JNU3//H7C1U1/C9K0D1/C9JD74/C9IYS9/C9JA69/C9JYU6/C9IYG9/C9JC04
ENSG00000132963	1	1.63576	-0.0648141	0.675416	-1.09221	-0.626718	-0.527434	ENSG00000132963	proteasome maturation protein [Source:HGNC Symbol;Acc:HGNC:20330]	POMP		GO:0005634/GO:0005737/GO:0016607/GO:0016020/GO:0005783/GO:0031090/GO:0043231/GO:0005829/GO:0005515/GO:0043248	cellular_component/molecular_function/biological_process	/A0A1W2PS02
ENSG00000107890	1	1.66287	0.0873709	0.456874	-1.22799	-0.614493	-0.364631	ENSG00000107890	ankyrin repeat domain 26 [Source:HGNC Symbol;Acc:HGNC:29186]	ANKRD26		/GO:0005813/GO:0005515/GO:0045599	/cellular_component/molecular_function/biological_process	H0Y4T9//E7ESJ3
ENSG00000102032	1	1.59638	0.388957	0.172179	-1.23369	-0.863117	-0.0607096	ENSG00000102032	renin binding protein [Source:HGNC Symbol;Acc:HGNC:9959]	RENBP		GO:0016853/GO:0003824/GO:0005829/GO:0070062/GO:0004866/GO:0006044/GO:0006048/GO:0008217/GO:0004857/GO:0005524/GO:0017076/GO:0030414/GO:0042803/GO:0050121/GO:0006051/GO:0010951/GO:0019262/GO:0043086/	molecular_function/cellular_component/biological_process/	H7C2G7/H7C317//H7C1A7/F8WE83/A6NKZ2
ENSG00000162104	1	1.91226	0.0290462	-0.0623878	-0.706444	-0.862027	-0.310446	ENSG00000162104	adenylate cyclase 9 [Source:HGNC Symbol;Acc:HGNC:240]	ADCY9		GO:0016020/GO:0016021/GO:0046872/GO:0000166/GO:0005524/GO:0035556/GO:0016829/GO:0005886/GO:0005887/GO:0004016/GO:0016849/GO:0006171/GO:0009190/GO:0007186/GO:0007193/GO:0007165/GO:0007189/GO:0003091/GO:0071377/GO:0071880/GO:0030424/GO:0030425	cellular_component/molecular_function/biological_process	I3L342/I3L300/I3NI20/
ENSG00000104129	1	1.48822	0.553548	0.177623	-1.47142	-0.33914	-0.408837	ENSG00000104129	DnaJ heat shock protein family (Hsp40) member C17 [Source:HGNC Symbol;Acc:HGNC:25556]	DNAJC17		GO:0003676/GO:0003723/GO:0005634/GO:0005737/GO:0000122/GO:1901998/	molecular_function/cellular_component/biological_process/	/S4R343/H0YLV4/H0YK99/H0YLQ7
ENSG00000100220	1	1.60774	0.525292	-0.192099	-1.39678	-0.231477	-0.312681	ENSG00000100220	RNA 2' 3'-cyclic phosphate and 5'-OH ligase [Source:HGNC Symbol;Acc:HGNC:26935]	RTCB		GO:0003723/GO:0006396/GO:0005634/GO:0005737/GO:0043231/GO:0046872/GO:0000166/GO:0005524/GO:0005829/GO:0005654/GO:0008033/GO:0016874/GO:0005515/GO:0006388/GO:0072669/GO:0017166/GO:0005789/GO:0003972/GO:0008452/GO:0000971/GO:0001701/GO:0001890/GO:0005635	molecular_function/biological_process/cellular_component
ENSG00000100568	1	1.37534	0.965034	0.0356281	-1.08038	-0.938799	-0.356827	ENSG00000100568	vesicle transport through interaction with t-SNAREs 1B [Source:HGNC Symbol;Acc:HGNC:17793]	VTI1B		GO:0016020/GO:0016021/GO:0006886/GO:0015031/GO:0016192/GO:0005794/GO:0043231/GO:0005829/GO:0005765/GO:0005515/GO:0048471/GO:0005764/GO:0005576/GO:0031902/GO:0006891/GO:0006888/GO:0005768/GO:0000149/GO:0005789/GO:0031901/GO:0006623/GO:0055037/GO:0055038/GO:0005484/GO:0006896/GO:0042147/GO:0048280/GO:0012507/GO:0031201/GO:0061025/GO:0002576/GO:0031093/GO:0031982/GO:0008283/GO:0019869/GO:1903076/GO:…	cellular_component/biological_process/molecular_function/	H0YJL5/G3V5I2//J3KMW2/H0YJJ5
ENSG00000269404	1	1.62841	0.755775	-0.119839	-0.943123	-0.67545	-0.645769	ENSG00000269404	Spi-B transcription factor [Source:HGNC Symbol;Acc:HGNC:11242]	SPIB		GO:0005634/GO:0005737/GO:0006355/GO:0003677/GO:0003700/GO:0043565/GO:0000981/GO:0030154/GO:0006357/GO:0001228/GO:0045944/GO:0000980/	cellular_component/biological_process/molecular_function/	/A0A024R4I5/M0R2J9/M0QXA8/M0R037		hsa:6689	ko:K09439
ENSG00000103510	1	0.775187	-0.0941282	1.45249	-1.00504	-1.12711	-0.00139649	ENSG00000103510	lysine acetyltransferase 8 [Source:HGNC Symbol;Acc:HGNC:17933]	KAT8		GO:0005634/GO:0046872/GO:0005654/GO:0016740/GO:0006355/GO:0006325/GO:0016746/GO:0005694/GO:0005515/GO:0004402/GO:0016573/GO:0045893/GO:0042393/GO:0000790/GO:0045944/GO:0046972/GO:0072487/GO:0045892/GO:0008134/GO:0071339/GO:0035064/GO:0043995/GO:0043996/GO:0043981/GO:0043982/GO:0043984/GO:0000123/GO:0010506/GO:0030099/GO:0016407/GO:0019899/GO:0000776/GO:0016363	cellular_component/molecular_function/biological_process	H3BMX5/
ENSG00000087884	1	0.765964	-0.0441375	1.32479	-1.18282	-1.09679	0.232995	ENSG00000087884	adipogenesis associated Mth938 domain containing [Source:HGNC Symbol;Acc:HGNC:30205]	AAMDC		GO:0005737/GO:0005515/GO:0045600/	cellular_component/molecular_function/biological_process/	E9PIQ4/K4DI89/E9PR47/H0YF35/E9PNP3/E9PLK9//E9PJP1
ENSG00000238835	1	1.0341	-0.257706	1.32362	-0.70066	-1.26635	-0.132999
ENSG00000158186	1	0.858628	-0.0403534	1.39752	-0.75761	-1.30829	-0.149898	ENSG00000158186	muscle RAS oncogene homolog [Source:HGNC Symbol;Acc:HGNC:7227]	MRAS		GO:0016020/GO:0000166/GO:0007165/GO:0003924/GO:0005525/GO:0005886/GO:0005515/GO:0007275/GO:0007517/GO:0030742/GO:0007265/GO:0030036/GO:1990830/	cellular_component/molecular_function/biological_process/	Q6FGP0/C9J8Q6//C9J601	path:hsa04072/path:hsa04810/path:hsa04015/path:hsa04010/path:hsa04140/path:hsa04371/path:hsa04137/path:hsa05205/path:hsa04625/path:hsa04218/path:hsa04014	hsa:22808	ko:K07831	Phospholipase D signaling pathway - Homo sapiens (human)/Regulation of actin cytoskeleton - Homo sapiens (human)/Rap1 signaling pathway - Homo sapiens (human)/MAPK signaling pathway - Homo sapiens (human)/Autophagy - animal - Homo sapiens (human)/Apelin signaling pathway - Homo sapiens (human)/Mitophagy - animal - Homo sapiens (human)/Proteoglycans in cancer - Homo sapiens (human)/C-type lectin r…
ENSG00000084623	1	0.880403	-0.0202684	1.3495	-0.882104	-1.27371	-0.0538159	ENSG00000084623	eukaryotic translation initiation factor 3 subunit I [Source:HGNC Symbol;Acc:HGNC:3272]	EIF3I		GO:0005737/GO:0003743/GO:0006412/GO:0006413/GO:0005852/GO:0001732/GO:0002183/GO:0016282/GO:0033290/GO:0005515/GO:0005829/GO:0070062/GO:0071541	cellular_component/molecular_function/biological_process	Q5TFK1/Q5U0F4	path:hsa03013	hsa:8668	ko:K03246	RNA transport - Homo sapiens (human)
ENSG00000085224	1	0.857465	0.0473129	1.47251	-0.862885	-1.07577	-0.438633	ENSG00000085224	ATRX chromatin remodeler [Source:HGNC Symbol;Acc:HGNC:886]	ATRX		GO:0005634/GO:0046872/GO:0000166/GO:0005524/GO:0005654/GO:0016787/GO:0006325/GO:0003677/GO:0006334/GO:0005694/GO:0005515/GO:0006281/GO:0006974/GO:0016604/GO:0004386/GO:0000781/GO:0000981/GO:0045944/GO:0003682/GO:0042393/GO:0000212/GO:0007283/GO:0010571/GO:0030330/GO:0030900/GO:0031297/GO:0032206/GO:0035128/GO:0035264/GO:0060009/GO:0070192/GO:0070198/GO:0072520/GO:0072711/GO:1901581/GO:0000228/GO:…	cellular_component/molecular_function/biological_process/	A4LAA3/H0Y3T0/A0A087WWG0/A0A096LNL9//A0A096LP59/A0A096LNN3/A0A096LPG6/A0A096LNR8/A0A096LNW1/A0A096LNL7/A0A096LNL6/A0A096LNX6		hsa:546	ko:K10779
ENSG00000116560	1	0.813674	-0.301458	1.59345	-0.735844	-1.02276	-0.347065	ENSG00000116560	splicing factor proline and glutamine rich [Source:HGNC Symbol;Acc:HGNC:10774]	SFPQ		/GO:0003676/GO:0003723/GO:0006397/GO:0008380/GO:0005634/GO:0005737/GO:0016607/GO:0005654/GO:0032839/GO:0003677/GO:0042803/GO:0005515/GO:0006281/GO:0006310/GO:0006974/GO:0048511/GO:0002376/GO:0045087/GO:0000981/GO:0045944/GO:0000976/GO:0000122/GO:0045892/GO:0016363/GO:0070888/GO:0000980/GO:0003682/GO:0090575/GO:0002218/GO:0042752/GO:0042754/GO:0070932/GO:0000785/GO:0042382/GO:0042826/GO:0044212/GO…	/molecular_function/biological_process/cellular_component	/H0Y9U2/H0Y9K7
ENSG00000108239	1	1.15597	-0.0866033	1.13493	-1.09159	-1.08433	-0.0283757	ENSG00000108239	TBC1 domain family member 12 [Source:HGNC Symbol;Acc:HGNC:29082]	TBC1D12		GO:0005623/GO:0005096/GO:0017137/GO:0006886/GO:0090630	cellular_component/molecular_function/biological_process
ENSG00000142168	1	1.20671	0.218031	0.929447	-1.15117	-1.1417	-0.0613185	ENSG00000142168	superoxide dismutase 1 [Source:HGNC Symbol;Acc:HGNC:11179]	SOD1		GO:0005634/GO:0005737/GO:0046872/GO:0005829/GO:0005654/GO:0016491/GO:0055114/GO:1904115/GO:0008270/GO:0005739/GO:0042803/GO:0005886/GO:0005515/GO:0031410/GO:0005615/GO:0005759/GO:0006879/GO:0007283/GO:0005576/GO:0005777/GO:0042802/GO:0005507/GO:0004784/GO:0006801/GO:0001890/GO:0070062/GO:0001895/GO:0001819/GO:0032991/GO:0007566/GO:0043065/GO:0007605/GO:0008217/GO:0043524/GO:0035722/GO:0002576/GO:…	cellular_component/molecular_function/biological_process	V9HWC9/H7BYH4	path:hsa05014/path:hsa05016/path:hsa05020/path:hsa04146/path:hsa04213	hsa:6647	ko:K04565	Amyotrophic lateral sclerosis (ALS) - Homo sapiens (human)/Huntington disease - Homo sapiens (human)/Prion diseases - Homo sapiens (human)/Peroxisome - Homo sapiens (human)/Longevity regulating pathway - multiple species - Homo sapiens (human)
ENSG00000198585	1	1.54004	-0.522511	0.92534	-0.932478	-0.749174	-0.261215	ENSG00000198585	nudix hydrolase 16 [Source:HGNC Symbol;Acc:HGNC:26442]	NUDT16		GO:0003723/GO:0005634/GO:0005737/GO:0046872/GO:0000166/GO:0005730/GO:0016787/GO:0005525/GO:0016311/GO:0042803/GO:0006508/GO:0000287/GO:0030145/GO:0005654/GO:0009117/GO:0042802/GO:0003729/GO:0098519/GO:0090502/GO:0008284/GO:0034656/GO:0006402/GO:0090068/GO:0031404/GO:0030515/GO:0008235/GO:0006382/GO:2000781/GO:0050072/GO:0035870/GO:0050897/GO:0097383/GO:1901640/GO:1901641/GO:1990003/GO:1990174/GO:…	molecular_function/cellular_component/biological_process
ENSG00000119906	1	1.20194	-0.241574	1.24369	-1.08063	-0.836848	-0.286575	ENSG00000119906	SMC5-SMC6 complex localization factor 2 [Source:HGNC Symbol;Acc:HGNC:17814]	SLF2		GO:0005634/GO:0043231/GO:0006281/GO:0006974/GO:0005615/GO:0005515/GO:0035861/GO:0031625/GO:0000785/GO:0044877/GO:0031334/GO:2000781/GO:0034184/GO:1990166/	cellular_component/biological_process/molecular_function/	/B1AL16
ENSG00000163104	1	1.2316	-0.387498	1.3048	-0.885627	-0.786907	-0.476374	ENSG00000163104	SWI/SNF-related matrix-associated actin-dependent regulator of chromatin subfamily a containing DEAD/H box 1 [Source:HGNC Symbol;Acc:HGNC:18398]	SMARCAD1		GO:0005634/GO:0000166/GO:0005524/GO:0005654/GO:0016787/GO:0006325/GO:0003677/GO:0005694/GO:0006281/GO:0006974/GO:0004386/GO:0045893/GO:0009117/GO:0003676/GO:0005515/GO:0051260/GO:0035861/GO:0016363/GO:0006338/GO:0070932/GO:0000792/GO:0051304/GO:0043044/GO:0043596/GO:0000729/GO:0070933/GO:0000018/	cellular_component/molecular_function/biological_process/	/D6RAY8/F8W9M2
ENSG00000225470	1	1.07513	0.263645	0.718625	-0.521349	-1.71846	0.18241
ENSG00000115053	1	1.00201	0.366803	0.603365	-0.544693	-1.75821	0.330729	ENSG00000115053	nucleolin [Source:HGNC Symbol;Acc:HGNC:7667]	NCL		GO:0003676/GO:0003723/GO:0005634/GO:0005737/GO:0016020/GO:0005730/GO:0003677/GO:0005515/GO:0045944/GO:0071364/GO:1990830/GO:0005654/GO:0042802/GO:0070062/GO:0005938/GO:1990904/GO:0008022/GO:0001525/GO:0036464/GO:0048027/GO:0017148/GO:0042162/GO:0044547/GO:1901838/	molecular_function/cellular_component/biological_process/	A0A024R4A0/H7BY16/C9JLB1/C9JWL1/C9JYW2/C9J1H7	path:hsa05130	hsa:4691	ko:K11294	Pathogenic Escherichia coli infection - Homo sapiens (human)
ENSG00000270141	1	1.02365	0.499539	0.936916	-0.817462	-1.45669	-0.185952
ENSG00000235288	1	1.18637	0.382764	0.637798	-0.70742	-1.59074	0.0912312
ENSG00000184226	1	1.19209	0.325828	0.785544	-0.730624	-1.52295	-0.0498831	ENSG00000184226	protocadherin 9 [Source:HGNC Symbol;Acc:HGNC:8661]	PCDH9		GO:0016020/GO:0016021/GO:0005509/GO:0007155/GO:0007156/GO:0005886/GO:0005887/GO:0030426/GO:0044291/	cellular_component/molecular_function/biological_process/	/B7ZM79/A0A087WZW0/Q5VT82/X5D7N0		hsa:5101	ko:K16498
ENSG00000090686	1	0.809152	0.413535	0.325526	-0.760223	-1.65493	0.866936	ENSG00000090686	ubiquitin specific peptidase 48 [Source:HGNC Symbol;Acc:HGNC:18533]	USP48		GO:0005634/GO:0005737/GO:0005829/GO:0005654/GO:0004843/GO:0016579/GO:0016787/GO:0005739/GO:0008233/GO:0008234/GO:0006508/GO:0006511/GO:0036459/GO:0004197/	cellular_component/molecular_function/biological_process/	H3BLX5//E9PJ93/E9PRY5/A0A0A0MRS6/E9PJH5/E9PJ87
ENSG00000198492	1	0.755002	0.494752	0.62113	-0.793731	-1.67639	0.59924	ENSG00000198492	YTH N6-methyladenosine RNA binding protein 2 [Source:HGNC Symbol;Acc:HGNC:31675]	YTHDF2		/GO:0003723/GO:0005634/GO:0005737/GO:0005829/GO:0005815/GO:0036464/GO:0030154/GO:0000932/GO:0005515/GO:0048477/GO:0001556/GO:0045746/GO:0006959/GO:1990247/GO:0043488/GO:0048598/GO:1902036/GO:0061157/GO:0098508/GO:1903679/GO:1903538	/molecular_function/cellular_component/biological_process	S4R3V3/S4R3J8/
ENSG00000237753	1	1.06401	0.47372	0.502039	-0.872985	-1.57047	0.403681
ENSG00000197102	1	0.691254	0.0171695	0.736942	-0.38461	-1.80871	0.747954	ENSG00000197102	dynein cytoplasmic 1 heavy chain 1 [Source:HGNC Symbol;Acc:HGNC:2961]	DYNC1H1		GO:0003723/GO:0005737/GO:0016020/GO:0000166/GO:0005524/GO:0003774/GO:0051301/GO:0003777/GO:0005856/GO:0005515/GO:0007049/GO:0005874/GO:0007018/GO:0005813/GO:0030286/GO:0005576/GO:0005868/GO:0005829/GO:0070062/GO:0051959/GO:0031122/GO:0000086/GO:0010389/GO:0097711/GO:0043312/GO:0007052/GO:0019886/GO:0006888/GO:0035578/GO:0120162/GO:0045503/GO:0045505/GO:0060236/GO:1905832/GO:0008569/GO:0032388/GO:…	molecular_function/cellular_component/biological_process	A0A2R8Y5T0/A0A2R8YGC7/H0YJ21/A0A2R8Y6I5/A0A2R8Y706//A0A2R8YFZ7/A0A2R8Y6H2/A0A2R8Y542
ENSG00000131503	1	0.902296	-0.129963	0.616605	-0.786178	-1.52388	0.921125	ENSG00000131503	ankyrin repeat and KH domain containing 1 [Source:HGNC Symbol;Acc:HGNC:24714]	ANKHD1		GO:0003676/GO:0003723/GO:0005737/GO:0005515/GO:0045087/	molecular_function/cellular_component/biological_process/	H7C2E1/H0Y472/D6RHC4/E9PDP5/H0Y4P6/A0A0A0MQZ8//H0Y785/H3BLS9/H0Y7Y3/H7C2F5
ENSG00000135218	1	0.389009	-0.211156	1.18218	-1.12216	-1.14826	0.910384	ENSG00000135218	CD36 molecule [Source:HGNC Symbol;Acc:HGNC:1663]	CD36		GO:0042953/GO:0010628/GO:0010744/GO:0034121/GO:1904646/GO:0016020/GO:0016021/GO:0005794/GO:0007155/GO:0005886/GO:0005515/GO:0005581/GO:0006955/GO:0007166/GO:0005615/GO:0045121/GO:0006898/GO:0050909/GO:0005041/GO:0008035/GO:0030169/GO:0070892/GO:0000122/GO:0006910/GO:0007204/GO:0009617/GO:0010629/GO:0010886/GO:0019915/GO:0030194/GO:0030299/GO:0030301/GO:0031623/GO:0032735/GO:0032755/GO:0032760/GO:…	biological_process/cellular_component/molecular_function	E7EWI4/A4D1B1/E9PC45/E7EU05/E9PLT1/E7ERZ9/E7EVU1/E9PJX8//H0YEE7/E7EX47	path:hsa04152/path:hsa04145/path:hsa03320/path:hsa04979/path:hsa04975/path:hsa05144/path:hsa04920/path:hsa04512/path:hsa04640/path:hsa04931	hsa:948	ko:K06259	AMPK signaling pathway - Homo sapiens (human)/Phagosome - Homo sapiens (human)/PPAR signaling pathway - Homo sapiens (human)/Cholesterol metabolism - Homo sapiens (human)/Fat digestion and absorption - Homo sapiens (human)/Malaria - Homo sapiens (human)/Adipocytokine signaling pathway - Homo sapiens (human)/ECM-receptor interaction - Homo sapiens (human)/Hematopoietic cell lineage - Homo sapiens …
ENSG00000142046	1	0.904416	0.271043	0.586685	-1.54509	-0.931175	0.714122	ENSG00000142046	transmembrane protein 91 [Source:HGNC Symbol;Acc:HGNC:32393]	TMEM91		GO:0016020/GO:0016021/GO:0003674/GO:0008150/GO:0005575/GO:0002244/	cellular_component/molecular_function/biological_process/	F5GWC9/H0YFW9/S4R3Y8/F5H665/H0YGI4/F8W6Q6/H0YG43/
ENSG00000156876	1	0.737786	0.592546	0.775779	-1.35227	-1.21057	0.456732	ENSG00000156876	SAS-6 centriolar assembly protein [Source:HGNC Symbol;Acc:HGNC:25403]	SASS6		GO:0005737/GO:0005829/GO:0005856/GO:0005515/GO:0007049/GO:0005815/GO:0005813/GO:0005814/GO:0098536/GO:0007099/GO:0051298	cellular_component/molecular_function/biological_process
ENSG00000080503	1	0.464206	0.469511	1.14469	-1.19745	-1.2866	0.40564	ENSG00000080503	SWI/SNF related matrix associated actin dependent regulator of chromatin subfamily a member 2 [Source:HGNC Symbol;Acc:HGNC:11098]	SMARCA2		/GO:0045944/GO:0045893/GO:0005634/GO:0043231/GO:0000166/GO:0005524/GO:0005654/GO:0006355/GO:0016787/GO:0003677/GO:0045111/GO:0005515/GO:0016514/GO:0016887/GO:0042393/GO:0004386/GO:0003713/GO:0016817/GO:0007399/GO:0008285/GO:0044212/GO:0000122/GO:0000790/GO:0045892/GO:0006357/GO:0006338/GO:0071564/GO:0071565/GO:0030308/GO:0008094/GO:0003682/GO:0007286/GO:0043044	/biological_process/cellular_component/molecular_function	/F6T8Q0/F6RS74/A0A0A0MSS5/A0A0U1RRD6/A0A1B0GUV6/F6UH26/F6XE55/A0A0U1RRF5/A0A0U1RR83/B1ALF6/A0A0U1RQZ9/B1ALG2/A0A0U1RRF8/B4DNT1/A0A0A0MT03/A0A0U1RR45/B1ALG1/A0A0U1RQE1/A0A1B0GTC9/F6VDE0/A0A0U1RR26/A0A0U1RR09/A0A0U1RRJ4/A0A0U1RQS1/A0A0U1RRG6/A0A1B0GWA8/A0A0U1RQP3/A0A0U1RRN2/A0A0U1RQX3/A0A0U1RQW7/A0A0U1RRJ8/A0A0U1RQU0/A0A1W2PS06/A0A1B0GU54
ENSG00000140525	1	1.00386	0.717826	0.59867	-1.6316	-0.6755	-0.0132531	ENSG00000140525	FA complementation group I [Source:HGNC Symbol;Acc:HGNC:25568]	FANCI		GO:0005634/GO:0016020/GO:0005829/GO:0005654/GO:0003677/GO:0006281/GO:0005515/GO:0006974/GO:0007049/GO:0036297/GO:0070182/GO:0031398	cellular_component/molecular_function/biological_process	H3BT54/H3BQE2/H3BP78/H3BN35/H3BS60/H3BMG4/F8W7R3/
ENSG00000204439	1	1.02182	0.817651	0.262519	-1.60129	-0.764614	0.26392	ENSG00000204439	chromosome 6 open reading frame 47 [Source:HGNC Symbol;Acc:HGNC:19076]	C6orf47		GO:0005829	cellular_component	A0A1U9X7F2		hsa:57827
ENSG00000174442	1	0.712579	1.05463	0.789541	-1.0291	-1.27894	-0.24871	ENSG00000174442	zwilch kinetochore protein [Source:HGNC Symbol;Acc:HGNC:25468]	ZWILCH		GO:0051301/GO:0005694/GO:0005515/GO:0007049/GO:0000775/GO:0000776/GO:0000777/GO:0007093/GO:0005829/GO:1990423/	biological_process/cellular_component/molecular_function/	/H3BQ07/H3BSG1/H3BPI7
ENSG00000044574	1	0.830988	0.833838	0.589327	-0.978364	-1.50272	0.226932	ENSG00000044574	heat shock protein family A (Hsp70) member 5 [Source:HGNC Symbol;Acc:HGNC:5238]	HSPA5		GO:0005634/GO:0005737/GO:0016020/GO:0000166/GO:0005524/GO:0005783/GO:0043231/GO:0016787/GO:0005829/GO:0005739/GO:0005515/GO:0042470/GO:0005509/GO:0005925/GO:0030496/GO:0051082/GO:0042026/GO:0005788/GO:0016887/GO:0034605/GO:0005789/GO:0045296/GO:0070062/GO:0008180/GO:0030335/GO:0032991/GO:0031625/GO:0021762/GO:0043066/GO:0019904/GO:0036498/GO:0019899/GO:0051087/GO:0005793/GO:0042149/GO:0036500/GO:…	cellular_component/molecular_function/biological_process	V9HWB4	path:hsa04612/path:hsa04141/path:hsa04918/path:hsa05020/path:hsa03060	hsa:3309	ko:K09490	Antigen processing and presentation - Homo sapiens (human)/Protein processing in endoplasmic reticulum - Homo sapiens (human)/Thyroid hormone synthesis - Homo sapiens (human)/Prion diseases - Homo sapiens (human)/Protein export - Homo sapiens (human)
ENSG00000150991	1	1.01086	1.06229	0.199281	-1.14348	-1.22218	0.0932324	ENSG00000150991	ubiquitin C [Source:HGNC Symbol;Acc:HGNC:12468]	UBC		GO:0003723/GO:0005634/GO:0005737/GO:0005515/GO:0005615/GO:0005886/GO:0031625/GO:0016567/GO:0005789/GO:0005654/GO:0005829/GO:0070062/GO:0044267/GO:0016197/GO:0019058/GO:0010008/GO:0016579/GO:0036297/GO:0006625/GO:0002755/GO:0007249/GO:0035666/GO:0002020/GO:0045944/GO:0061024/GO:0031982/GO:0019221/GO:0055085/GO:0030666/GO:0043488/GO:0005741/GO:0043657/GO:0016055/GO:0031145/GO:0043065/GO:0043066/GO:…	molecular_function/cellular_component/biological_process/	F5GYU3/F5H747/F5H265/Q96C32/F5GXK7/F5H6Q2/F5H388/F5GZ39//Q5PY61/F5H2Z3
ENSG00000273448	1	0.594165	-0.818626	1.32959	0.460099	-0.161193	-1.40404
ENSG00000269028	1	0.465768	-0.55598	1.25731	0.516084	-0.0637077	-1.61948	ENSG00000269028	MT-RNR2 like 12 [Source:HGNC Symbol;Acc:HGNC:37169]	MTRNR2L12		GO:0005737/GO:0005576/GO:1900116/GO:1900118/GO:0048019	cellular_component/biological_process/molecular_function
ENSG00000145425	1	1.05071	-0.713982	1.15882	0.305148	-0.494758	-1.30594	ENSG00000145425	ribosomal protein S3A [Source:HGNC Symbol;Acc:HGNC:10421]	RPS3A		GO:0003723/GO:0005634/GO:0005737/GO:0006412/GO:0006413/GO:0005783/GO:0005730/GO:0005829/GO:0003735/GO:0005840/GO:0005515/GO:0022627/GO:0030154/GO:0005925/GO:0005654/GO:0070062/GO:1990904/GO:0043066/GO:0000184/GO:0048027/GO:0006614	molecular_function/cellular_component/biological_process	E9PFI5/D6RGE0/D6RAT0/D6RG13/D6RB09/D6RAS7//D6RI02/D6R9B6/H0Y9Y4/D6RED7/H0Y8L7
ENSG00000114942	1	1.04223	-0.794097	1.04915	0.248896	-0.0929573	-1.45322	ENSG00000114942	eukaryotic translation elongation factor 1 beta 2 [Source:HGNC Symbol;Acc:HGNC:3208]	EEF1B2		GO:0005737/GO:0006412/GO:0005783/GO:0005515/GO:0003746/GO:0006414/GO:0005853/GO:0005829/	cellular_component/biological_process/molecular_function/	F8WFC9/A0A024R3W7/F2Z2G2/C9JZW3/F8WF65		hsa:1933	ko:K03232
ENSG00000122026	1	1.10763	-1.06318	1.0327	0.351776	-0.249883	-1.17905	ENSG00000122026	ribosomal protein L21 [Source:HGNC Symbol;Acc:HGNC:10313]	RPL21		GO:0003723/GO:0005737/GO:0016020/GO:0006412/GO:0005783/GO:0003735/GO:0005840/GO:0005829/GO:0022625/GO:0005515/GO:0006413/GO:0000184/GO:0006614	molecular_function/cellular_component/biological_process	M0R3I5/Q6IAX2/M0R181/G3V1B3	path:hsa03010	hsa:6144	ko:K02889	Ribosome - Homo sapiens (human)
ENSG00000206885	1	0.59645	-1.50018	0.962139	0.882521	-0.119413	-0.821515
ENSG00000177954	1	0.857576	-1.04468	0.554148	1.11897	-0.23807	-1.24794	ENSG00000177954	ribosomal protein S27 [Source:HGNC Symbol;Acc:HGNC:10416]	RPS27		GO:0003723/GO:0005634/GO:0006412/GO:0046872/GO:0003677/GO:0003735/GO:0005840/GO:0008270/GO:0005515/GO:0022627/GO:0006364/GO:0000028/GO:0005654/GO:0005829/GO:0008283/GO:0006413/GO:0000184/GO:0006614/GO:0014069/	molecular_function/cellular_component/biological_process/	A0A2R8Y731/
ENSG00000202515	1	0.773335	-1.29634	0.670271	1.11319	-0.284797	-0.975657
ENSG00000198918	1	0.58231	-0.915707	0.754345	0.409386	0.755523	-1.58586	ENSG00000198918	ribosomal protein L39 [Source:HGNC Symbol;Acc:HGNC:10350]	RPL39		GO:0003723/GO:0006412/GO:0002181/GO:0003735/GO:0005840/GO:0005615/GO:0022625/GO:0005829/GO:0002227/GO:0019731/GO:0050830/GO:0061844/GO:0006413/GO:0000184/GO:0006614/GO:0042788	molecular_function/biological_process/cellular_component
ENSG00000186468	1	0.87837	-0.950479	0.922273	0.606167	-0.00477886	-1.45155	ENSG00000186468	ribosomal protein S23 [Source:HGNC Symbol;Acc:HGNC:10410]	RPS23		GO:0003723/GO:0005737/GO:0016020/GO:0006412/GO:0005783/GO:0005829/GO:0002181/GO:0003735/GO:0005840/GO:0015935/GO:0005515/GO:0022627/GO:0005654/GO:0006413/GO:0034063/GO:0000184/GO:0005791/GO:0006614/GO:1990145/GO:0042788	molecular_function/cellular_component/biological_process	D6R9I7/D6RDJ2/D6RD47/A8K517/D6RIX0	path:hsa03010	hsa:6228	ko:K02973	Ribosome - Homo sapiens (human)
ENSG00000229117	1	0.563164	-0.974207	0.786921	0.964919	0.131032	-1.47183	ENSG00000229117	ribosomal protein L41 [Source:HGNC Symbol;Acc:HGNC:10354]	RPL41		GO:0006412/GO:0002181/GO:0003735/GO:0005840/GO:0005829/GO:0006413/GO:0003723/GO:0000184/GO:0003730/GO:0048027/GO:0006614/GO:0022625/GO:0042788	biological_process/molecular_function/cellular_component
ENSG00000145592	1	0.651297	-1.00092	0.706397	0.936128	0.179031	-1.47193	ENSG00000145592	ribosomal protein L37 [Source:HGNC Symbol;Acc:HGNC:10347]	RPL37		GO:0003723/GO:0006412/GO:0046872/GO:0003735/GO:0005840/GO:0019843/GO:0022625/GO:0005829/GO:0006413/GO:0000184/GO:0006614	molecular_function/biological_process/cellular_component	/D6R9X9/D6RG19
ENSG00000181061	1	1.28329	-0.512646	-0.0505538	0.119359	0.74673	-1.58618	ENSG00000181061	HIG1 hypoxia inducible domain family member 1A [Source:HGNC Symbol;Acc:HGNC:29527]	HIGD1A		GO:0016020/GO:0016021/GO:0005654/GO:0055114/GO:0005739/GO:0005743/GO:0070469/GO:0031966/GO:0061418/GO:0043066/GO:0032991/GO:0042149/GO:0071456/GO:0071902/GO:0090201/GO:0005634	cellular_component/biological_process	/C9JNU6/A0A024R2M9		hsa:25994
ENSG00000100129	1	1.46462	-0.614749	0.109633	0.0106181	0.513512	-1.48363	ENSG00000100129	eukaryotic translation initiation factor 3 subunit L [Source:HGNC Symbol;Acc:HGNC:18138]	EIF3L		GO:0005737/GO:0003743/GO:0001732/GO:0002183/GO:0006412/GO:0006413/GO:0005852/GO:0016282/GO:0033290//GO:0003723/GO:0016020/GO:0005515/GO:0005829/GO:0075525/GO:0001650/GO:0005654/GO:0005730	cellular_component/molecular_function/biological_process/	C9K0Q7/B0QY90/H7C3A0/H0Y7E6/B0QY89/C9JHP4//H7C133
ENSG00000198727	1	1.60786	-0.835235	-0.597032	0.616298	0.181697	-0.97359	ENSG00000198727	mitochondrially encoded cytochrome b [Source:HGNC Symbol;Acc:HGNC:7427]	MT-CYB		GO:0016020/GO:0016021/GO:0046872/GO:0055114/GO:0016491/GO:0005743/GO:0005739/GO:0070469/GO:0009055/GO:0022904/GO:0008121/GO:0006122/GO:0044877/GO:0001666/GO:0007584/GO:0009408/GO:0009636/GO:0009725/GO:0010243/GO:0014070/GO:0015990/GO:0031100/GO:0033590/GO:0033762/GO:0042493/GO:0042538/GO:0045471/GO:0046686/GO:0046688/GO:0046689/GO:0051592/GO:0055093/GO:0005750/GO:0031305/GO:0032991/GO:0045275	cellular_component/molecular_function/biological_process	Q0ZFD6	path:hsa04932/path:hsa05010/path:hsa04714/path:hsa01100/path:hsa04260/path:hsa05012/path:hsa00190/path:hsa05016	hsa:4519	ko:K00412	Non-alcoholic fatty liver disease (NAFLD) - Homo sapiens (human)/Alzheimer disease - Homo sapiens (human)/Thermogenesis - Homo sapiens (human)/Metabolic pathways - Homo sapiens (human)/Cardiac muscle contraction - Homo sapiens (human)/Parkinson disease - Homo sapiens (human)/Oxidative phosphorylation - Homo sapiens (human)/Huntington disease - Homo sapiens (human)
ENSG00000261519	1	1.75827	0.0457929	-0.66043	-0.11155	0.164109	-1.19619
ENSG00000139734	1	0.925196	-0.326021	0.642709	0.784191	-0.321229	-1.70485	ENSG00000139734	diaphanous related formin 3 [Source:HGNC Symbol;Acc:HGNC:15480]	DIAPH3		GO:0005634/GO:0005737/GO:0003779/GO:0030036/GO:0016043/GO:0017048/GO:0005829/GO:0045296/GO:0007010/GO:0030041/GO:0007283	cellular_component/molecular_function/biological_process
ENSG00000163682	1	0.938795	-0.671777	0.612394	0.771968	-0.0093283	-1.64205	ENSG00000163682	ribosomal protein L9 [Source:HGNC Symbol;Acc:HGNC:10369]	RPL9		GO:0005634/GO:0016020/GO:0006412/GO:0003735/GO:0005840/GO:0005515/GO:0019843/GO:0005925/GO:0002181/GO:0022625/GO:0005829/GO:0006413/GO:0003723/GO:0000184/GO:0006614/GO:0016021	cellular_component/biological_process/molecular_function	D6RAN4/E7ESE0/Q53Z07/H0Y9R4/H0Y9V9/A0A2R8Y5Y7	path:hsa03010	hsa:6133	ko:K02940	Ribosome - Homo sapiens (human)
ENSG00000198695	1	0.567626	-0.104402	0.634976	1.09067	-0.511944	-1.67692	ENSG00000198695	mitochondrially encoded NADH:ubiquinone oxidoreductase core subunit 6 [Source:HGNC Symbol;Acc:HGNC:7462]	MT-ND6		GO:0016020/GO:0016021/GO:0016491/GO:0055114/GO:0005739/GO:0070469/GO:0008137/GO:0031966/GO:0032981/GO:0005743/GO:0035094/GO:0042220/GO:0042542	cellular_component/molecular_function/biological_process	U5Z977	path:hsa00190/path:hsa01100/path:hsa04723/path:hsa05012/path:hsa04714	hsa:4541	ko:K03884	Oxidative phosphorylation - Homo sapiens (human)/Metabolic pathways - Homo sapiens (human)/Retrograde endocannabinoid signaling - Homo sapiens (human)/Parkinson disease - Homo sapiens (human)/Thermogenesis - Homo sapiens (human)
ENSG00000207468	1	0.518265	-0.518578	0.490263	1.21264	-0.0443815	-1.65821
ENSG00000170860	1	1.43286	-0.171525	0.184954	0.576997	-0.509892	-1.5134	ENSG00000170860	LSM3 homolog U6 small nuclear RNA and mRNA degradation associated [Source:HGNC Symbol;Acc:HGNC:17874]	LSM3		GO:0003723/GO:0006397/GO:0008380/GO:0005634/GO:0000398/GO:0005515/GO:0005681/GO:0071013/GO:0000956/GO:0005654/GO:0005829/GO:0046540/GO:0000932/GO:0033962/GO:0043928/GO:1990726/GO:0071005/GO:0005688/GO:0120115	molecular_function/biological_process/cellular_component
ENSG00000175061	1	1.10775	-0.867713	-0.0475182	1.27812	-0.346265	-1.12437
ENSG00000182903	1	1.36001	-0.246607	-0.292433	0.988507	-0.463265	-1.34621	ENSG00000182903	zinc finger protein 721 [Source:HGNC Symbol;Acc:HGNC:29425]	ZNF721		GO:0003676/GO:0006355/GO:0005634/GO:0046872/GO:0003677/GO:0006357/GO:0000981	molecular_function/biological_process/cellular_component	E5RGH0/B4E159/D6RGC2/
ENSG00000265735	1	1.0745	-0.29337	-0.405569	1.31154	-0.368378	-1.31873
ENSG00000139971	1	-0.608159	0.18563	0.663296	-0.691839	1.56258	-1.1115	ENSG00000139971	armadillo-like helical domain containing 4 [Source:HGNC Symbol;Acc:HGNC:19846]	ARMH4		GO:0016020/GO:0016021/	cellular_component/	A0A087WT98/
ENSG00000153187	1	-0.74281	0.857743	0.103123	-0.279156	1.3763	-1.3152	ENSG00000153187	heterogeneous nuclear ribonucleoprotein U [Source:HGNC Symbol;Acc:HGNC:5048]	HNRNPU		GO:0005634//GO:0003723/GO:0006397/GO:0008380/GO:0005737/GO:0016607/GO:0016020/GO:0000166/GO:0005524/GO:0005654/GO:0006325/GO:0032839/GO:0003779/GO:0003677/GO:0051301/GO:0031490/GO:0005694/GO:0005856/GO:0005515/GO:0005681/GO:0007049/GO:0048511/GO:0007275/GO:0032922/GO:0030154/GO:0009986/GO:0000398/GO:0071013/GO:0000922/GO:0005813/GO:0005815/GO:0005819/GO:0030496/GO:0000775/GO:0000776/GO:0000777/GO…	cellular_component//molecular_function/biological_process	A0A1W2PRZ7/A0A1W2PP22/A0A087WVI9/A0A1W2PPH7/A0A087WZF3/A0A1W2PQL0/A0A1W2PPL4/A0A1X7SBS1/A0A1W2PRI6/A0A1W2PQD4//A0A1W2PP35/A0A1W2PPE9/A0A1W2PPS1/A0A1W2PQ74/A0A1W2PP34/Q5RI18/A0A1W2PNG3
ENSG00000025156	1	-0.256992	0.888071	0.185961	-0.771865	1.30291	-1.34809	ENSG00000025156	heat shock transcription factor 2 [Source:HGNC Symbol;Acc:HGNC:5225]	HSF2		GO:0005634/GO:0005737/GO:0005654/GO:0006355/GO:0003677/GO:0006357/GO:0003700/GO:0043565/GO:0005515/GO:0000978/GO:0034605/GO:0061408/GO:0000981/GO:0001228/GO:0003713/GO:0006366/GO:0045944/GO:0000977/GO:0001162/GO:0042803/GO:0007283	cellular_component/biological_process/molecular_function	/V9GZ44
ENSG00000139505	1	-0.124991	1.2774	-0.425647	-0.14406	0.929495	-1.5122	ENSG00000139505	myotubularin related protein 6 [Source:HGNC Symbol;Acc:HGNC:7453]	MTMR6		GO:0005634/GO:0005737/GO:0016787/GO:0005515/GO:0004725/GO:0016311/GO:0035335/GO:0071805/GO:0046856/GO:0005829/GO:0052866/GO:0006661/GO:0006470/GO:0005635/GO:0004438/GO:0052629/GO:0004722/GO:0015269/GO:0106018	cellular_component/molecular_function/biological_process
ENSG00000125944	1	-0.290924	0.662069	-0.164305	0.0194339	1.37415	-1.60043	ENSG00000125944	heterogeneous nuclear ribonucleoprotein R [Source:HGNC Symbol;Acc:HGNC:5047]	HNRNPR		GO:0003676/GO:0003723/GO:0006397/GO:0008380/GO:0005634/GO:0005737/GO:0005654/GO:0005783/GO:0043231/GO:0005515/GO:0005681/GO:0000398/GO:0071013/GO:0003729/GO:1990904/GO:0016070/GO:0003730/GO:0007623/GO:0043086/GO:0061014/GO:0061157/GO:0030425/GO:0030426/GO:0043679	molecular_function/biological_process/cellular_component	B4DT28//A0A286YEZ8
ENSG00000182481	1	0.0278511	0.330948	0.0391005	-0.0932328	1.40219	-1.70685	ENSG00000182481	karyopherin subunit alpha 2 [Source:HGNC Symbol;Acc:HGNC:6395]	KPNA2		GO:0005634/GO:0003723/GO:0005737/GO:0016020/GO:0015031/GO:0005829/GO:0005654/GO:0005515/GO:0008565/GO:0006606/GO:0061608/GO:0016032/GO:0019054/GO:0006259/GO:0006607/GO:0098978/GO:0042826/GO:0000018/GO:0008139/GO:0099527/GO:0098892/	cellular_component/molecular_function/biological_process/	/J3KS65/J3QL07/J3QLL0
ENSG00000212907	1	0.45311	-0.213287	0.620808	-0.608969	1.28152	-1.53318	ENSG00000212907	mitochondrially encoded NADH:ubiquinone oxidoreductase core subunit 4L [Source:HGNC Symbol;Acc:HGNC:7460]	MT-ND4L		GO:0016020/GO:0016021/GO:0016491/GO:0055114/GO:0005739/GO:0070469/GO:0031966/GO:0016651/GO:0042773/GO:0008137/GO:0005747/GO:0006120/GO:0030964	cellular_component/molecular_function/biological_process	Q7GXZ4	path:hsa04714/path:hsa01100/path:hsa04723/path:hsa05012/path:hsa00190	hsa:4539	ko:K03882	Thermogenesis - Homo sapiens (human)/Metabolic pathways - Homo sapiens (human)/Retrograde endocannabinoid signaling - Homo sapiens (human)/Parkinson disease - Homo sapiens (human)/Oxidative phosphorylation - Homo sapiens (human)
ENSG00000169045	1	0.40376	-0.646202	0.465994	-0.876004	1.59548	-0.94303	ENSG00000169045	heterogeneous nuclear ribonucleoprotein H1 [Source:HGNC Symbol;Acc:HGNC:5041]	HNRNPH1		GO:0003676/GO:0003723/GO:0006397/GO:0008380/GO:0005634/GO:0016020/GO:0005829/GO:0005654/GO:0005681/GO:0000398/GO:0071013/GO:0005515/GO:0043484/GO:0008543/GO:0016070/GO:0006396/GO:0008266/	molecular_function/biological_process/cellular_component/	H0YBW2/G8JLB6/H0YBD7/D6R9T0/E7EN40/D6RF17/E5RGV0/D6R9D3/D6RJ04/D6RDL0/D6RDU3/D6RFM3/H0YB39/H0YBK1/H0YBG7/D6RIT2/D6RIH9/D6RBM0/H0YAQ2/E7EQJ0/D6RIU0/E5RJ94//D6RAM1/E9PCY7/E5RGH4
ENSG00000116586	1	-0.302044	-0.146939	1.40592	-0.86466	0.992774	-1.08505	ENSG00000116586	late endosomal/lysosomal adaptor MAPK and MTOR activator 2 [Source:HGNC Symbol;Acc:HGNC:29796]	LAMTOR2		GO:0016020/GO:0005765/GO:0005085/GO:0005515/GO:0032947/GO:0005764/GO:0005886/GO:0032008/GO:0031902/GO:0071230/GO:0005768/GO:0010008/GO:0005770/GO:0043312/GO:0035579/GO:0070821/GO:0001558/GO:0000165/GO:0007050/GO:0016241/GO:0071986/GO:0034613/GO:0000186	cellular_component/molecular_function/biological_process
ENSG00000105926	1	-0.0233271	-0.418932	1.38051	-0.672571	0.96954	-1.23522	ENSG00000105926	membrane palmitoylated protein 6 [Source:HGNC Symbol;Acc:HGNC:18167]	MPP6	/00230+2.7.4.8	/GO:0016020/GO:0005515/GO:0030165/GO:0005886/GO:0070062/GO:0065003	/cellular_component/molecular_function/biological_process	C9JGI8/B8ZZG1/R4GNA8/C9J4Q3/A0A024RA25/F8WCD2		hsa:51678
ENSG00000168036	1	-0.147383	-0.525614	0.906961	-0.0126757	1.27766	-1.49895	ENSG00000168036	catenin beta 1 [Source:HGNC Symbol;Acc:HGNC:2514]	CTNNB1		GO:0048471/GO:0016525/GO:0043066/GO:0045944/GO:0005737/GO:0005634/GO:0061154/GO:0045893/GO:0016020/GO:0007155/GO:0005886/GO:0005829/GO:0005856/GO:0042995/GO:0005515/GO:0045296/GO:0016055/GO:0030054/GO:0045202/GO:0008134/GO:0003713/GO:0005925/GO:0000922/GO:0005813/GO:0005815/GO:0007399/GO:0005654/GO:0070062/GO:0005622/GO:0008285/GO:0016323/GO:0005912/GO:0043065/GO:0016032/GO:0032991/GO:0008022/GO:…	cellular_component/biological_process/molecular_function/	A0A024R2Q3/A0A2R8Y815/C9JV16/A0A2R8Y5A3/A0A2R8Y6G0/A0A2R8Y5C3/A0A2R8Y750/A0A2R8YCH5/A0A2R8Y5Z1/E7EMJ5/A0A2R8Y7Z0/A0A2R8Y804/B4DGU4/E7EV28/C9IZ65/A0A2R8YG06/E9PDF9/A0A2R8Y543	path:hsa05418/path:hsa05130/path:hsa05216/path:hsa04510/path:hsa04919/path:hsa05205/path:hsa05225/path:hsa04550/path:hsa05215/path:hsa05226/path:hsa04015/path:hsa05210/path:hsa05412/path:hsa04390/path:hsa05100/path:hsa04934/path:hsa05165/path:hsa05167/path:hsa04916/path:hsa05200/path:hsa04520/path:hsa05213/path:hsa05224/path:hsa05217/path:hsa04310/path:hsa05163/path:hsa04670/path:hsa05160	hsa:1499	ko:K02105	Fluid shear stress and atherosclerosis - Homo sapiens (human)/Pathogenic Escherichia coli infection - Homo sapiens (human)/Thyroid cancer - Homo sapiens (human)/Focal adhesion - Homo sapiens (human)/Thyroid hormone signaling pathway - Homo sapiens (human)/Proteoglycans in cancer - Homo sapiens (human)/Hepatocellular carcinoma - Homo sapiens (human)/Signaling pathways regulating pluripotency of st…
ENSG00000174444	1	0.24446	-0.744377	0.700762	0.0115412	1.28528	-1.49766	ENSG00000174444	ribosomal protein L4 [Source:HGNC Symbol;Acc:HGNC:10353]	RPL4		GO:0003723/GO:0005634/GO:0005737/GO:0016020/GO:0006412/GO:0003735/GO:0005840/GO:0005515/GO:0005730/GO:0005925/GO:0022625/GO:0005829/GO:0070062/GO:0006413/GO:1990904/GO:0000184/GO:0005791/GO:0006614	molecular_function/cellular_component/biological_process	H3BU31/H3BM89/H3BTP7/
ENSG00000133112	1	0.167124	-0.336752	1.12222	-0.243169	0.927573	-1.637	ENSG00000133112	tumor protein translationally-controlled 1 [Source:HGNC Symbol;Acc:HGNC:12022]	TPT1		GO:0003723/GO:0005737/GO:0005829/GO:0005515/GO:0006816/GO:0005509/GO:0000922/GO:0070062/GO:0009615/GO:0042981/GO:0043066/GO:0005615/GO:0005634/GO:0005881/GO:0006874/GO:1902230/GO:0005771/	molecular_function/cellular_component/biological_process/	H0YCX0/A0A0P1J1R0/E9PJF7/Q5W0H4/A0A0B4J2C3/A0A024RDY2/J3KPG2		hsa:7178
ENSG00000251869	1	-0.00742397	-0.753048	1.19212	-0.136156	1.06665	-1.36214
ENSG00000242299	1	0.0948374	-0.874098	1.27764	-0.0472865	0.89039	-1.34148
ENSG00000163584	1	0.556455	0.00826302	0.596381	0.218067	0.601931	-1.9811	ENSG00000163584	ribosomal protein L22 like 1 [Source:HGNC Symbol;Acc:HGNC:27610]	RPL22L1		GO:0003735/GO:0006412/GO:0005840/GO:0022625/GO:0003723	molecular_function/biological_process/cellular_component	Q5JWX6/H0Y8C2//C9JYQ9/F8WDK8
ENSG00000175768	1	0.0488585	0.102887	1.3271	0.018195	0.277374	-1.77442	ENSG00000175768	translocase of outer mitochondrial membrane 5 [Source:HGNC Symbol;Acc:HGNC:31369]	TOMM5		GO:0005742/GO:0016020/GO:0016021/GO:0015031/GO:0005739/GO:0005741/GO:0008565/GO:0006626	cellular_component/biological_process/molecular_function	/H0YFG9/F8W8Z9
ENSG00000131174	1	0.144907	-0.141465	1.0573	0.249962	0.55288	-1.86358	ENSG00000131174	cytochrome c oxidase subunit 7B [Source:HGNC Symbol;Acc:HGNC:2291]	COX7B		GO:0016020/GO:0016021/GO:0005743/GO:0005739/GO:1902600/GO:0004129/GO:0022900/GO:0005746/GO:0007417/GO:0045277/	cellular_component/biological_process/molecular_function/
ENSG00000115524	1	0.382941	-0.190125	1.17902	0.0891266	0.353953	-1.81491	ENSG00000115524	splicing factor 3b subunit 1 [Source:HGNC Symbol;Acc:HGNC:10768]	SF3B1		GO:0003723/GO:0003729/GO:0006397/GO:0008380/GO:0005634/GO:0016607/GO:0005515/GO:0005681/GO:0000398/GO:0071013/GO:0000245/GO:0005654/GO:0005686/GO:0045815/GO:0000375/GO:0071005/GO:0071004/GO:0005689/GO:0034693/	molecular_function/biological_process/cellular_component/	H7C341/B4DGZ4/F8WC19/	path:hsa03040	hsa:23451	ko:K12828	Spliceosome - Homo sapiens (human)
ENSG00000131747	1	-0.488175	0.549836	1.14135	-0.296228	0.699389	-1.60617	ENSG00000131747	DNA topoisomerase II alpha [Source:HGNC Symbol;Acc:HGNC:11989]	TOP2A		GO:0003723/GO:0005634/GO:0005737/GO:0046872/GO:0000166/GO:0005524/GO:0016853/GO:0003677/GO:0006259/GO:0042803/GO:0005515/GO:0003916/GO:0006265/GO:0006974/GO:0048511/GO:0000287/GO:0005654/GO:0005730/GO:0007059/GO:0005814/GO:0000712/GO:0003682/GO:0032991/GO:0043065/GO:0008022/GO:1990904/GO:0003918/GO:0061505/GO:0043130/GO:0019899/GO:0046982/GO:0008144/GO:0042752/GO:0008094/GO:0008301/GO:0042826/GO:…	molecular_function/cellular_component/biological_process/	J3QR57//J3KTB7
ENSG00000100345	1	-0.95791	0.114544	0.967407	0.389886	0.936632	-1.45056	ENSG00000100345	myosin heavy chain 9 [Source:HGNC Symbol;Acc:HGNC:7579]	MYH9		GO:0003723/GO:0005634/GO:0005737/GO:0016020/GO:0015031/GO:0000166/GO:0005524/GO:0003774/GO:0003779/GO:0051015/GO:0016459/GO:0007155/GO:0005829/GO:0042803/GO:0005886/GO:0005856/GO:0005515/GO:0019904/GO:0000212/GO:0000904/GO:0001701/GO:0001768/GO:0006911/GO:0007520/GO:0008360/GO:0032796/GO:0051295/GO:0098609/GO:1903919/GO:1903923/GO:0001725/GO:0001772/GO:0001931/GO:0005819/GO:0005903/GO:0005913/GO:…	molecular_function/cellular_component/biological_process	A0A024R1N1/B1AH99/Q5BKV1	path:hsa05132/path:hsa04810/path:hsa04530	hsa:4627	ko:K10352	Salmonella infection - Homo sapiens (human)/Regulation of actin cytoskeleton - Homo sapiens (human)/Tight junction - Homo sapiens (human)
ENSG00000171824	1	-0.569039	-0.101161	0.833912	0.406522	1.06446	-1.63469	ENSG00000171824	exosome component 10 [Source:HGNC Symbol;Acc:HGNC:9138]	EXOSC10		GO:0003676/GO:0003723/GO:0006396/GO:0005634/GO:0005737/GO:0016020/GO:0005730/GO:0005829/GO:0016787/GO:0003824/GO:0090305/GO:0005515/GO:0000166/GO:0004527/GO:0004518/GO:0008408/GO:0090503/GO:0044237/GO:0006364/GO:0006139/GO:0000956/GO:0005654/GO:0000176/GO:0070034/GO:0071044/GO:0000184/GO:0000178/GO:1904872/GO:0035327/GO:0071028/GO:0032211/GO:0000460/GO:0000175/GO:0004532/GO:0071034/GO:0071035/GO:…	molecular_function/biological_process/cellular_component	K7EJ37/
ENSG00000101365	1	-1.45901	0.377087	1.23779	-0.931027	0.265643	0.509514	ENSG00000101365	isocitrate dehydrogenase 3 (NAD(+)) beta [Source:HGNC Symbol;Acc:HGNC:5385]	IDH3B		GO:0000287/GO:0055114/GO:0016616/GO:0051287/GO:0006099/GO:0005739/GO:0004449/GO:0006102/GO:0006103/GO:0006734/GO:0005634/GO:0022900/GO:0005759/GO:0009055	molecular_function/biological_process/cellular_component	A0A087X2E5//A0A0D9SET9/A0A0D9SG66/A0A087WZN1
ENSG00000185728	1	-1.28781	0.708571	1.19381	-1.05535	0.539295	-0.0985191	ENSG00000185728	YTH N6-methyladenosine RNA binding protein 3 [Source:HGNC Symbol;Acc:HGNC:26465]	YTHDF3		GO:0003723/GO:0005737/GO:0005829/GO:0005515/GO:0043022/GO:0045727/GO:0045948/GO:1990247/GO:0061157/	molecular_function/cellular_component/biological_process/	A0A087X0U5/A0A087X0C3/A0A087WU40//A0A087X0Q1/S4R373/A0A024R7W5/A0A087WWB0/A0A087WU63/A0A087WY31
ENSG00000251357	1	-1.22504	0.474292	1.54403	-0.9336	0.136672	0.00364232	ENSG00000251357	novel protein	AP000350.4		GO:0016020/GO:0016021/GO:0005215/GO:0055085/GO:0022857	cellular_component/molecular_function/biological_process	H7C1H1
ENSG00000116962	1	-1.08299	-0.0954671	1.27833	-1.23653	0.634969	0.501687	ENSG00000116962	nidogen 1 [Source:HGNC Symbol;Acc:HGNC:7821]	NID1		GO:0005509/GO:0007155/GO:0005576/GO:0007160/GO:0070062/GO:0062023/GO:0005604/GO:0005201/GO:0030198/GO:0071711/GO:0005518/GO:0043394/GO:0043236/GO:0043237/GO:0050840/GO:0010811/GO:0032836/GO:0031012/GO:0071944	molecular_function/biological_process/cellular_component
ENSG00000055609	1	-0.957065	0.453349	0.872654	-1.50942	0.263421	0.877061	ENSG00000055609	lysine methyltransferase 2C [Source:HGNC Symbol;Acc:HGNC:13726]	KMT2C	00310+2.1.1.43/	GO:0005634/GO:0046872/GO:0051568/GO:0042800/GO:0044666/GO:0006355/GO:0003723/GO:0008168/GO:0016740/GO:0032259/GO:0006325/GO:0003677/GO:0016746/GO:0005515/GO:0018024/GO:0034968/GO:0042393/GO:0045944/GO:0005654/GO:0003713/GO:0035097/GO:0045652/	cellular_component/molecular_function/biological_process/	H7C212/C9J4Z5//H7BY37/H0YNL4/H0YMU7/H7C2V8/H0Y765
ENSG00000005961	1	-1.27594	0.0164875	1.6654	-0.475584	-0.395034	0.464667	ENSG00000005961	integrin subunit alpha 2b [Source:HGNC Symbol;Acc:HGNC:6138]	ITGA2B		/GO:0016020/GO:0016021/GO:0046872/GO:0007155/GO:0005515/GO:0009986/GO:0007229/GO:0008305/GO:0005886/GO:0042802/GO:0070062/GO:0072562/GO:0002576/GO:0030198/GO:0045652/GO:0031092/GO:0050840/GO:0070051/GO:0002687/GO:0007160/GO:0070527/GO:0005925/GO:0009897	/cellular_component/molecular_function/biological_process	K7EP83/
ENSG00000155542	1	-1.14889	0.185733	1.7319	-0.717011	-0.281443	0.229719	ENSG00000155542	SET domain containing 9 [Source:HGNC Symbol;Acc:HGNC:28508]	SETD9		GO:0008168/GO:0016740/GO:0032259/GO:0005654/GO:1901796/GO:0016278/	molecular_function/biological_process/cellular_component/	C9J935//F8WBJ9
ENSG00000134324	1	-1.41894	1.26874	1.00405	-0.57094	-0.10416	-0.178748	ENSG00000134324	lipin 1 [Source:HGNC Symbol;Acc:HGNC:13345]	LPIN1	00600+3.1.3.4/00565+3.1.3.4/00561+3.1.3.4/00564+3.1.3.4/	GO:0005634/GO:0005737/GO:0016020/GO:0005783/GO:0005789/GO:0016787/GO:0006357/GO:0006629/GO:0005829/GO:0008195/GO:0016311/GO:0006631/GO:0019432/GO:0009062/GO:0045944/GO:0005654/GO:0003674/GO:0003713/GO:0005635/GO:0031965/GO:0005741/GO:0120162/GO:0007077/GO:0032869/GO:0006656/GO:0006646/GO:0006642/GO:0031100	cellular_component/molecular_function/biological_process	A0A0A0MS66/C9J278/C9IYP2//H7C3T1
ENSG00000284237	1	-1.6833	0.471049	1.30173	-0.00547479	-0.393109	0.309107
ENSG00000171867	1	-1.49145	0.90717	1.1232	-0.253471	-0.684047	0.398591	ENSG00000171867	prion protein [Source:HGNC Symbol;Acc:HGNC:9449]	PRNP		GO:0043433/GO:0070885/GO:1904646/GO:0005634/GO:0005737/GO:0016020/GO:0016021/GO:0043231/GO:0046872/GO:0005829/GO:0005783/GO:0005794/GO:0031965/GO:0051260/GO:0005886/GO:0005515/GO:0007049/GO:0045121/GO:0009986/GO:0008017/GO:0031225/GO:0044325/GO:0042802/GO:0070062/GO:0043066/GO:0038023/GO:0007050/GO:0019898/GO:0035584/GO:0001540/GO:0032689/GO:0032700/GO:0006979/GO:0005507/GO:0015631/GO:0002020/GO:…	biological_process/cellular_component/molecular_function	Q53YK7/A2A2V1/X6RKS3	path:hsa04216/path:hsa05020	hsa:5621	ko:K05634	Ferroptosis - Homo sapiens (human)/Prion diseases - Homo sapiens (human)
ENSG00000279539	1	-1.34492	0.562988	1.41746	-0.604243	-0.515361	0.48407
ENSG00000283900	1	-0.905116	0.819885	0.658972	-1.4749	0.94704	-0.0458847	ENSG00000283900	TPTEP2-CSNK1E readthrough [Source:HGNC Symbol;Acc:HGNC:53829]	TPTEP2-CSNK1E		GO:0000166/GO:0004672/GO:0004674/GO:0005524/GO:0006468/GO:0016301/GO:0016310	molecular_function/biological_process	Q5U045	path:hsa04392/path:hsa04390/path:hsa04710/path:hsa04068/path:hsa04310/path:hsa04340	hsa:102800317/hsa:1454	ko:K08960	Hippo signaling pathway - multiple species - Homo sapiens (human)/Hippo signaling pathway - Homo sapiens (human)/Circadian rhythm - Homo sapiens (human)/FoxO signaling pathway - Homo sapiens (human)/Wnt signaling pathway - Homo sapiens (human)/Hedgehog signaling pathway - Homo sapiens (human)
ENSG00000113739	1	-0.7366	0.994257	0.065429	-1.40796	1.21093	-0.126065	ENSG00000113739	stanniocalcin 2 [Source:HGNC Symbol;Acc:HGNC:11374]	STC2		GO:0005783/GO:0010469/GO:0005576/GO:0042803/GO:0048471/GO:0005615/GO:0005179/GO:0020037/GO:0044267/GO:0043687/GO:0019899/GO:0010629/GO:0005788/GO:0046885/GO:0006874/GO:0006979/GO:0007566/GO:0030968/GO:0033280/GO:0034976/GO:0040015/GO:0043434/GO:0046697/GO:0055074/GO:0071456/GO:2001256/GO:0005794	cellular_component/biological_process/molecular_function	E5RG57/Q6FHC9/H0YB13		hsa:8614
ENSG00000141279	1	-0.480541	0.832389	0.258867	-1.30469	1.3634	-0.66942	ENSG00000141279	aminopeptidase puromycin sensitive [Source:HGNC Symbol;Acc:HGNC:7900]	NPEPPS		GO:0006508/GO:0008270/GO:0046872/GO:0005829/GO:0016787/GO:0008233/GO:0008237/GO:0004177//GO:0005634/GO:0005737/GO:0070062/GO:0071456/GO:1903955/GO:0000209/GO:0042277/GO:0070006/GO:0043171	biological_process/molecular_function/cellular_component/	E9PPD4//H0YCQ5/E9PP11/E9PJ74/E9PJY4/E9PLK3/E9PI82/E9PRQ5/H0YDG0/E9PJF9/E9PPZ2
ENSG00000196873	1	0.305301	0.559532	0.102542	-2.00925	0.479959	0.561917	ENSG00000196873	COBW domain containing 3 [Source:HGNC Symbol;Acc:HGNC:18519]	CBWD3		GO:0000166/GO:0005524/	molecular_function/	A0A087WWG3/F2Z3P0/A0A087WYD2/Q5JTY2//Q5RIB5/A0A0A0MRU4/A0A0B4J2E3
ENSG00000180902	1	-0.25739	0.390907	-8.31141e-05	-1.64527	0.0735726	1.43827	ENSG00000180902	D-2-hydroxyglutarate dehydrogenase [Source:HGNC Symbol;Acc:HGNC:28358]	D2HGDH		GO:0016491/GO:0050660/GO:0055114/GO:0003824/GO:0005739/GO:0071949/GO:0031234/GO:0005759/GO:0051990/GO:0006103/GO:0022904/GO:0010043/GO:0004458/GO:0010042/GO:0019516/GO:0032025/GO:0044267	molecular_function/biological_process/cellular_component	H7C3L2/G5E9E8/H7C290/B5MCV2/H7BZ32/H7C021//H7C0N1/F8WCF9
ENSG00000158828	1	0.330664	-1.09432	0.766941	-1.43385	0.828757	0.601805	ENSG00000158828	PTEN induced kinase 1 [Source:HGNC Symbol;Acc:HGNC:14581]	PINK1		GO:0005737/GO:0016020/GO:0016021/GO:0046872/GO:0000166/GO:0004672/GO:0004674/GO:0005524/GO:0006468/GO:0016740/GO:0016301/GO:0016310/GO:0005743/GO:0016567/GO:0005829/GO:0005739/GO:0005515/GO:0000287/GO:0005741/GO:0006914/GO:0050821/GO:0000422/GO:0031625/GO:0031396/GO:0005634/GO:1903146/GO:1903214/GO:0090200/GO:0051897/GO:0007005/GO:0048471/GO:0035556/GO:2001243/GO:0043123/GO:1903955/GO:0018105/GO:…	cellular_component/molecular_function/biological_process
ENSG00000101361	1	0.312391	0.8159	0.0019844	-1.59269	1.12371	-0.661299	ENSG00000101361	NOP56 ribonucleoprotein [Source:HGNC Symbol;Acc:HGNC:15911]	NOP56		GO:0003723/GO:0005634/GO:0005737/GO:0016020/GO:0001650/GO:0005654/GO:0042254/GO:0005730/GO:0030515/GO:0032040/GO:0005515/GO:0045296/GO:0031428/GO:0006364/GO:1990226/GO:0005732/GO:0070761/	molecular_function/cellular_component/biological_process/	H0Y653//Q5JXT2/H0YDU4
ENSG00000090020	1	0.5004	-0.00598268	0.516195	-1.75355	1.12386	-0.380923	ENSG00000090020	solute carrier family 9 member A1 [Source:HGNC Symbol;Acc:HGNC:11071]	SLC9A1		GO:0045944/GO:0010613/GO:0005737/GO:0016020/GO:0016021/GO:0055085/GO:0005654/GO:0005783/GO:0005789/GO:0005886/GO:0006811/GO:0015297/GO:0015299/GO:0015385/GO:0006812/GO:0006814/GO:0006885/GO:0005925/GO:0005516/GO:0005515/GO:0070062/GO:0048306/GO:0032947/GO:0030027/GO:0086036/GO:0071805/GO:0051259/GO:0030674/GO:0035994/GO:0016477/GO:0005887/GO:0045121/GO:0030214/GO:0051453/GO:0006883/GO:0010882/GO:…	biological_process/cellular_component/molecular_function	/B1ALD5
ENSG00000187240	1	0.465907	-0.128002	0.0628884	-1.79712	1.2264	0.169926	ENSG00000187240	dynein cytoplasmic 2 heavy chain 1 [Source:HGNC Symbol;Acc:HGNC:2962]	DYNC2H1		/GO:0005737/GO:0016020/GO:0000166/GO:0005524/GO:0003774/GO:0005794/GO:0005886/GO:0003777/GO:0005856/GO:0042995/GO:0007275/GO:0005874/GO:0007018/GO:0030286/GO:0060271/GO:0005929/GO:0035735/GO:0031514/GO:0097542/GO:0070062/GO:0030030/GO:0051959/GO:0045503/GO:0005868/GO:0005930/GO:0007030/GO:0045505/GO:0008569/GO:0035721/GO:0045177/GO:0016485/GO:0007507/GO:0061512/GO:0007368/GO:0009953/GO:0021522/GO…	/cellular_component/molecular_function/biological_process	H0YDE0/H0YEX1/
ENSG00000139116	1	-0.332173	-0.680955	1.20114	1.21921	-0.200324	-1.2069	ENSG00000139116	kinesin family member 21A [Source:HGNC Symbol;Acc:HGNC:19349]	KIF21A		GO:0000166/GO:0005524/GO:0005829/GO:0003774/GO:0005886/GO:0003777/GO:0008017/GO:0007018/GO:0005737/GO:0005856/GO:0005515/GO:0005874/GO:0016887/GO:0005871	molecular_function/cellular_component/biological_process	H0YHG9/H0YHT2/H0YIM6/H0YI78/H0YIM7//A0A1B0GV47
ENSG00000081665	1	-0.379394	-1.13642	1.5173	0.849772	-0.127337	-0.723921	ENSG00000081665	zinc finger protein 506 [Source:HGNC Symbol;Acc:HGNC:23780]	ZNF506		GO:0003676/GO:0005634/GO:0046872/GO:0006355/GO:0003677/GO:0006357/GO:0000981/GO:0005730	molecular_function/cellular_component/biological_process	/K7ERD9/F5H490/K7EIP5/K7EIG2/K7ERD0/K7ENQ3
ENSG00000066422	1	-0.0586906	-1.0754	1.66898	0.58336	-0.34812	-0.770125	ENSG00000066422	zinc finger and BTB domain containing 11 [Source:HGNC Symbol;Acc:HGNC:16740]	ZBTB11		GO:0003676/GO:0005634/GO:0046872/GO:0005654/GO:0003677/GO:0006357/GO:0000981/GO:0003674/GO:0008150/	molecular_function/cellular_component/biological_process/	/C9J2L2
ENSG00000151893	1	0.0951248	-0.61247	1.97479	-0.417282	-0.498205	-0.541954	ENSG00000151893	CDK2 associated cullin domain 1 [Source:HGNC Symbol;Acc:HGNC:23727]	CACUL1		GO:0005515/GO:0007049/GO:0006511/GO:0031625/GO:0019901/GO:0008284/GO:0045860/GO:0000082	molecular_function/biological_process
ENSG00000166716	1	0.171067	-0.632397	1.90105	-0.0834445	-0.555428	-0.800847	ENSG00000166716	zinc finger protein 592 [Source:HGNC Symbol;Acc:HGNC:28986]	ZNF592		GO:0003676/GO:0005634/GO:0046872/GO:0003677/GO:0005515/GO:0006357/GO:0000981	molecular_function/cellular_component/biological_process	H0YM74/
ENSG00000187951	1	0.303644	-0.57107	1.80877	0.0641083	-0.89539	-0.710064
ENSG00000126016	1	-0.165965	-0.331724	1.96052	-0.286506	-0.938027	-0.2383	ENSG00000126016	angiomotin [Source:HGNC Symbol;Acc:HGNC:17810]	AMOT		GO:0005634/GO:0030054/GO:0005515/GO:0030334/GO:0005923/GO:0005829/GO:0030027/GO:0008180/GO:0038023/GO:0030036/GO:0005884/GO:0035329/GO:0031410/GO:0001525/GO:0009897/GO:0030139/GO:0016525/GO:0034613/GO:0001726/GO:0043532/GO:0003365/GO:0001570/GO:0001701/GO:0001702/GO:0006935/GO:0034260/GO:0040019/GO:0042074/GO:0043534/GO:0048514/GO:0051056	cellular_component/molecular_function/biological_process	E7ERM3//A6NP16
ENSG00000212402	1	-0.326348	-0.520782	1.96984	0.0754878	-0.69515	-0.503053
ENSG00000280122	1	-0.122499	-0.680493	1.93996	0.0728358	-0.708222	-0.501583
ENSG00000267416	1	-0.0125373	-1.17454	1.65544	0.471373	-0.798553	-0.141186
ENSG00000153147	1	0.084143	-0.755425	1.55485	0.709673	-1.13709	-0.456161	ENSG00000153147	SWI/SNF related matrix associated actin dependent regulator of chromatin subfamily a member 5 [Source:HGNC Symbol;Acc:HGNC:11101]	SMARCA5		GO:0005634/GO:0003676/GO:0000166/GO:0005524/GO:0016787/GO:0006325/GO:0003677/GO:0001650/GO:0006334/GO:0005515/GO:0043044/GO:0006338/GO:0016887/GO:0004386/GO:0016589/GO:0016818/GO:0031491/GO:0000981/GO:0005654/GO:0034080/GO:0045815/GO:0042393/GO:0006352/GO:0006357/GO:0043596/GO:0000183/GO:0006333/GO:0016584/GO:0045893/GO:1990830/GO:0000793/GO:0005677/GO:0031010/GO:0031213	cellular_component/molecular_function/biological_process
ENSG00000132874	1	0.675481	-1.36888	1.52376	-0.164284	-0.555773	-0.11031	ENSG00000132874	solute carrier family 14 member 2 [Source:HGNC Symbol;Acc:HGNC:10919]	SLC14A2		GO:0016020/GO:0016021/GO:0005886/GO:0005515/GO:0005887/GO:0015204/GO:0071918/GO:0016324/GO:0055085/GO:0015265/GO:0015840/GO:0050839	cellular_component/molecular_function/biological_process	E7EPU1/
ENSG00000259295	1	0.626948	-1.26408	1.5613	0.117433	-0.433841	-0.607765
ENSG00000080603	1	0.705699	-0.972793	1.63088	-0.0258712	-0.658568	-0.679347	ENSG00000080603	Snf2 related CREBBP activator protein [Source:HGNC Symbol;Acc:HGNC:16974]	SRCAP		/GO:0005634/GO:0005794/GO:0000166/GO:0005524/GO:0005654/GO:0016787/GO:0006325/GO:0003677/GO:1903508/GO:0016604/GO:0048471/GO:0004386/GO:0016887/GO:0042393/GO:0006338/GO:0016458/GO:0043044/GO:0043486/GO:0000812/GO:0032991/GO:0016032/GO:0016573/GO:0005515/GO:0003713/GO:0006357/GO:0004402	/cellular_component/molecular_function/biological_process	C9J4U4//A0A087X0E3/A0A0A0MS59
ENSG00000068366	1	-1.04374	0.0459207	1.79873	-0.25414	0.205665	-0.752441	ENSG00000068366	acyl-CoA synthetase long chain family member 4 [Source:HGNC Symbol;Acc:HGNC:3571]	ACSL4		GO:0005737/GO:0016020/GO:0016021/GO:0000166/GO:0005524/GO:0005783/GO:0005789/GO:0031090/GO:0043231/GO:0003824/GO:0006629/GO:0006631/GO:0005739/GO:0016874/GO:0005741/GO:0001676/GO:0005777/GO:0005778/GO:0070062/GO:0035338/GO:0005811/GO:0004467/GO:0031957/GO:0102391/GO:0047676/GO:0044233/GO:0007584/GO:0015908/GO:0019432/GO:0060136/GO:0060996/GO:0070672/GO:0031966/GO:0043025	cellular_component/molecular_function/biological_process	D6RDA8/D6RF95/D6RD96/D6RFW9/H0Y9A0/A0A0C4DGB7/
ENSG00000077097	1	-1.41614	0.121514	1.60473	-0.320514	0.39368	-0.383279	ENSG00000077097	DNA topoisomerase II beta [Source:HGNC Symbol;Acc:HGNC:11990]	TOP2B		GO:0005524/GO:0003677/GO:0006259/GO:0006265/GO:0003918/GO:0005634/GO:0005737/GO:0046872/GO:0000166/GO:0016853/GO:0005654/GO:0005829/GO:0003916/GO:0000712/GO:0003682/GO:0008022/GO:1990904/GO:0061505/GO:0019899/GO:0046982/GO:0042826/GO:0005080/GO:0000792/GO:0000819/GO:0044774/GO:0045870/GO:0019035/GO:0001764/GO:0007409/GO:0030900	molecular_function/biological_process/cellular_component	/H7BZ82/E9PCY5
ENSG00000232876	1	-1.4411	-0.0112412	1.58434	-0.0803543	0.42429	-0.475936
ENSG00000117000	1	-0.184061	-1.06778	1.73094	-0.392369	0.536332	-0.623058	ENSG00000117000	rearranged L-myc fusion [Source:HGNC Symbol;Acc:HGNC:10025]	RLF		GO:0003676/GO:0005634/GO:0046872/GO:0003677/GO:0005515/GO:0045893/GO:0000981/GO:0045944/GO:0006355/GO:0008270/GO:0051276/GO:0015074/GO:0044030/GO:0097692	molecular_function/cellular_component/biological_process
ENSG00000154305	1	-0.263341	-1.20194	1.49886	-0.545806	0.892636	-0.380408	ENSG00000154305	MIA SH3 domain ER export factor 3 [Source:HGNC Symbol;Acc:HGNC:24008]	MIA3		GO:0030336/GO:0007162/GO:0016020/GO:0016021/GO:0015031/GO:0043231/GO:0005783/GO:0005789/GO:0005515/GO:0016192/GO:0006887/GO:0006888/GO:0000139/GO:0044267/GO:0042954/GO:0009306/GO:0035459/GO:0070971/GO:0043687/GO:0042953/GO:0005788/GO:0007029/GO:0002042/GO:0070973/GO:0090110/GO:1903038/GO:0042060/GO:0002687/GO:0140052/GO:2000402/	biological_process/cellular_component/molecular_function/	A0A0A0MRH6//H7C0T4
ENSG00000234797	1	-0.317349	-0.659773	1.97021	-0.341159	0.029944	-0.681877
ENSG00000100865	1	-0.716292	-0.522413	1.72415	-0.347121	0.676249	-0.814569	ENSG00000100865	cyclin dependent kinase 2 interacting protein [Source:HGNC Symbol;Acc:HGNC:23789]	CINP		GO:0005634/GO:0016301/GO:0016310/GO:0051301/GO:0005515/GO:0006281/GO:0006974/GO:0007049/GO:0006260/	cellular_component/molecular_function/biological_process/	H0YKY0//A0A024R6M9/H0YN33		hsa:51550
ENSG00000103449	1	-0.490465	-0.637791	1.79041	-1.02747	0.0715776	0.29374	ENSG00000103449	spalt like transcription factor 1 [Source:HGNC Symbol;Acc:HGNC:10524]	SALL1		GO:0003676/GO:0005634/GO:0005737/GO:0046872/GO:0016575/GO:0003677/GO:0003700/GO:0001822/GO:0030177/GO:0045893/GO:0006355/GO:0005515/GO:0000122/GO:0000981/GO:0045944/GO:0005654/GO:0007507/GO:0045892/GO:0008013/GO:0042733/GO:0042473/GO:0000792/GO:0035019/GO:0060173/GO:0001657/GO:0021983/GO:0030325/GO:0001658/GO:0048566/GO:0003337/GO:0008406/GO:0003281/GO:0010369/GO:0021889/GO:0072073/GO:0000978/GO:…	molecular_function/cellular_component/biological_process/	H3BQ32/H3BSM9/
ENSG00000198900	1	-0.362897	-0.17848	1.93977	-0.974834	-0.0819067	-0.341653	ENSG00000198900	DNA topoisomerase I [Source:HGNC Symbol;Acc:HGNC:11986]	TOP1		GO:0003723/GO:0005634/GO:0016853/GO:0016310/GO:0003677/GO:0001650/GO:0005515/GO:0005694/GO:0003916/GO:0003917/GO:0006265/GO:0007623/GO:0048511/GO:0032922/GO:0005654/GO:0005730/GO:0006338/GO:0000932/GO:0003682/GO:0016032/GO:0019904/GO:0012501/GO:0000978/GO:0000228/GO:0007059/GO:0032993/GO:0006260/GO:0031298/GO:0042493/GO:0005524/GO:0003690/GO:0003697/GO:0004674/GO:0097100/GO:0018105/GO:0040016/GO:…	molecular_function/cellular_component/biological_process
ENSG00000143183	1	-0.527217	-0.15524	2.00519	-0.689603	-0.340976	-0.29215	ENSG00000143183	transmembrane and coiled-coil domains 1 [Source:HGNC Symbol;Acc:HGNC:18188]	TMCO1		GO:0016020/GO:0016021/GO:0005783/GO:0005789/GO:0005794/GO:0006811/GO:0000139/GO:0006816/GO:0005262/GO:0070588/GO:0030176/GO:0032469/GO:0006983	cellular_component/biological_process/molecular_function	/J3KS45/J3QRB3/J3QQY2/J3KTQ7/J9JIE6		hsa:54499	ko:K21891
ENSG00000165572	1	-0.263456	-0.535966	2.00223	-0.662605	-0.427365	-0.112835	ENSG00000165572	kelch repeat and BTB domain containing 6 [Source:HGNC Symbol;Acc:HGNC:25340]	KBTBD6		GO:0005515/GO:0005829/GO:0003674/GO:0008150/GO:0005575/GO:0043687	molecular_function/cellular_component/biological_process
ENSG00000133812	1	-0.241945	-0.361298	1.92098	-0.89307	-0.553673	0.129007	ENSG00000133812	SET binding factor 2 [Source:HGNC Symbol;Acc:HGNC:2135]	SBF2		GO:0005737/GO:0016020/GO:0005515/GO:0043087/GO:0005085/GO:0005829/GO:0017112/GO:0019208/GO:0042552/GO:0019902/GO:0035091/GO:0042803/GO:0051262/GO:0005774	cellular_component/molecular_function/biological_process	H0YD05/H0Y767//H0YDZ1
ENSG00000131473	1	-0.434385	-0.219384	1.91102	-0.843448	-0.603239	0.189437	ENSG00000131473	ATP citrate lyase [Source:HGNC Symbol;Acc:HGNC:115]	ACLY	00720+2.3.3.8/00020+2.3.3.8/00720+6.2.1.5/00640+6.2.1.5/00660+6.2.1.5/00020+6.2.1.5/	GO:0005737/GO:0016020/GO:0046872/GO:0000166/GO:0005524/GO:0005829/GO:0005654/GO:0016740/GO:0003824/GO:0016829/GO:0005886/GO:0006629/GO:0003878/GO:0046912/GO:0048037/GO:0006085/GO:0006101/GO:0005576/GO:0005515/GO:0070062/GO:0043312/GO:1904813/GO:0035578/GO:0031325/GO:0046949/GO:0006633/GO:0006695/GO:0015936/GO:0008610/GO:0006107/GO:0009346/	cellular_component/molecular_function/biological_process/	K7ESG8/A0A024R1Y2/K7EIE7/A0A024R1T9/	path:hsa00020/path:hsa01100	hsa:47	ko:K01648	Citrate cycle (TCA cycle) - Homo sapiens (human)/Metabolic pathways - Homo sapiens (human)
ENSG00000253797	1	-1.21291	-0.227722	1.60022	0.41366	-0.825551	0.252302	ENSG00000253797	UTP14C small subunit processome component [Source:HGNC Symbol;Acc:HGNC:20321]	UTP14C		GO:0005634/GO:0005730/GO:0005829/GO:0005515/GO:0007275/GO:0051321/GO:0030154/GO:0042254/GO:0007283/GO:0006364/GO:0032040	cellular_component/molecular_function/biological_process	A0A024RDV0	path:hsa03008	hsa:9724	ko:K14567	Ribosome biogenesis in eukaryotes - Homo sapiens (human)
ENSG00000251131	1	-0.793353	-0.503385	1.82557	0.327009	-0.822452	-0.0333926
ENSG00000111530	1	-0.645659	-0.442455	1.92696	0.0445578	-0.817198	-0.0662061	ENSG00000111530	cullin associated and neddylation dissociated 1 [Source:HGNC Symbol;Acc:HGNC:30688]	CAND1		GO:0005634/GO:0005737/GO:0016020/GO:0005794/GO:0005829/GO:0005654/GO:0016567/GO:0005515/GO:0030154/GO:0005576/GO:0010265/GO:0070062/GO:0043687/GO:0043312/GO:0034774/GO:1904813/GO:0000151/GO:0043086/GO:0006879/GO:0031461/GO:0017025/GO:0045893/GO:0045899	cellular_component/biological_process/molecular_function	/A0A0C4DGH5/H0YH27/F5H6I6
ENSG00000168356	1	-0.958416	-0.462355	1.59136	-0.344466	-0.688131	0.86201	ENSG00000168356	sodium voltage-gated channel alpha subunit 11 [Source:HGNC Symbol;Acc:HGNC:10583]	SCN11A		GO:0016020/GO:0016021/GO:0055085/GO:0005216/GO:0006811/GO:0005244/GO:0034765/GO:0005886/GO:0006814/GO:0001518/GO:0005272/GO:0005248/GO:0070062/GO:0030424/GO:0019228/GO:0086010/GO:0042493/GO:0051930/GO:0035725/GO:0044299	cellular_component/biological_process/molecular_function
ENSG00000169189	1	-0.438516	-0.662206	1.65024	-0.417395	-0.921327	0.789208	ENSG00000169189	NSE1 homolog SMC5-SMC6 complex component [Source:HGNC Symbol;Acc:HGNC:29897]	NSMCE1		GO:0005634/GO:0043231/GO:0046872/GO:0005654/GO:0016740/GO:0035556/GO:0016567/GO:0005694/GO:0006281/GO:0005515/GO:0004842/GO:0006310/GO:0006974/GO:0030915/GO:0000781/GO:0006301/GO:0000724/GO:0046983/GO:2001022/	cellular_component/molecular_function/biological_process/	H3BV05/H3BR73/I3L1I3/H3BR31//H3BN81/H3BSL0
ENSG00000139112	1	-0.307486	-0.468464	1.58426	-0.343437	-1.21989	0.755016	ENSG00000139112	GABA type A receptor associated protein like 1 [Source:HGNC Symbol;Acc:HGNC:4068]	GABARAPL1		GO:0005737/GO:0006914/GO:0016020/GO:0005783/GO:0005794/GO:0005856/GO:0005515/GO:0031410/GO:0005874/GO:0030659/GO:0032590/GO:0032839/GO:0044297/GO:0005776/GO:0005829/GO:0000045/GO:0000422/GO:0006995/GO:0000421/GO:0031625/GO:0005739/GO:0030957/GO:0048487/GO:0005622/GO:0016236/GO:0050811/GO:0097352/	cellular_component/biological_process/molecular_function/	A0A024RAP5/F5GYD9/G3V1T7/F5H007/F5GX12//A0A0G2JKT8/F5GZY7	path:hsa04621/path:hsa04727/path:hsa04140/path:hsa04136/path:hsa04068/path:hsa04137/path:hsa05167/path:hsa04371	hsa:23710	ko:K08341	NOD-like receptor signaling pathway - Homo sapiens (human)/GABAergic synapse - Homo sapiens (human)/Autophagy - animal - Homo sapiens (human)/Autophagy - other - Homo sapiens (human)/FoxO signaling pathway - Homo sapiens (human)/Mitophagy - animal - Homo sapiens (human)/Kaposi sarcoma-associated herpesvirus infection - Homo sapiens (human)/Apelin signaling pathway - Homo sapiens (human)
ENSG00000168002	1	-0.325494	-0.552654	1.71963	-0.186697	-1.15874	0.503945	ENSG00000168002	RNA polymerase II subunit G [Source:HGNC Symbol;Acc:HGNC:9194]	POLR2G		GO:0003676/GO:0003723/GO:0005634/GO:0005654/GO:0006351/GO:0003899/GO:0006366/GO:0000932/GO:0031369/GO:0003727/GO:0006368/GO:0006370/GO:0006367/GO:0042795/GO:0000398/GO:0003697/GO:0060964/GO:0006283/GO:0008543/GO:0016070/GO:0045948/GO:0005665/GO:0000291/GO:0006915/GO:0060213/	molecular_function/cellular_component/biological_process/	/H0YEE4/E9PIU7/E9PS03/E9PKH3
ENSG00000109920	1	0.118549	0.251167	1.66743	-1.29369	-0.0614412	-0.682018	ENSG00000109920	formin binding protein 4 [Source:HGNC Symbol;Acc:HGNC:19752]	FNBP4		GO:0016607/GO:0005515/	cellular_component/molecular_function/	F5GXL1/
ENSG00000134294	1	-0.196523	0.471653	1.78514	-0.988256	-0.557578	-0.514438	ENSG00000134294	solute carrier family 38 member 2 [Source:HGNC Symbol;Acc:HGNC:13448]	SLC38A2		GO:0016020/GO:0016021/GO:0015293/GO:0006811/GO:0005886/GO:0015171/GO:0015186/GO:0003333/GO:0006865/GO:0006868/GO:0007565/GO:0021987/GO:0031460/GO:0032328/GO:0034198/GO:0071260/GO:0005903/GO:0030424/GO:0030425/GO:0042383/GO:0043025/GO:0005515/GO:0006814/GO:0005887/GO:0014047/	cellular_component/molecular_function/biological_process/	A0A024R0W3/F8VQW8//F8VUY8	path:hsa04724/path:hsa04974/path:hsa04727	hsa:54407	ko:K14207	Glutamatergic synapse - Homo sapiens (human)/Protein digestion and absorption - Homo sapiens (human)/GABAergic synapse - Homo sapiens (human)
ENSG00000133226	1	0.308524	0.312074	1.70418	-0.99274	-0.542512	-0.789525	ENSG00000133226	serine and arginine repetitive matrix 1 [Source:HGNC Symbol;Acc:HGNC:16638]	SRRM1		GO:0006397/GO:0003723/GO:0008380/GO:0005634/GO:0016607/GO:0003677/GO:0005515/GO:0005681/GO:0000398/GO:0071013/GO:0005654/GO:0005829/GO:0006406/GO:0006405/GO:0031124/GO:0016363/GO:0000375	biological_process/molecular_function/cellular_component	E9PCT1/M0QXG5/A0A0S2Z4W1/M0R088/M0R1E7/A9Z1X7	path:hsa03015/path:hsa03013	hsa:10250	ko:K13171	mRNA surveillance pathway - Homo sapiens (human)/RNA transport - Homo sapiens (human)
ENSG00000100714	1	-0.0597533	1.22136	1.00359	-1.45842	-0.107677	-0.5991	ENSG00000100714	methylenetetrahydrofolate dehydrogenase cyclohydrolase and formyltetrahydrofolate synthetase 1 [Source:HGNC Symbol;Acc:HGNC:7432]	MTHFD1	00720+6.3.4.3/00670+6.3.4.3/00720+1.5.1.5+3.5.4.9/00670+1.5.1.5+3.5.4.9	GO:0005524/GO:0005829/GO:0055114/GO:0003824/GO:0004488/GO:0004329/GO:0005737/GO:0016020/GO:0000166/GO:0016491/GO:0016787/GO:0006730/GO:0016874/GO:0005515/GO:0008152/GO:0008652/GO:0006164/GO:0035999/GO:0070062/GO:0005739/GO:0001843/GO:0007507/GO:0046655/GO:0004477/GO:0004486/GO:0004487/GO:0000105/GO:0006555/GO:0009069/GO:0009070/GO:0009086/GO:0009113/GO:0009257/GO:0048702/GO:0048703/GO:0061053/GO:…	molecular_function/cellular_component/biological_process	F5H2F4/V9GYY3//V9GZ32/V9GZ78/V9GY75
ENSG00000101310	1	-0.501805	0.748331	1.30103	-1.40211	0.4367	-0.582144	ENSG00000101310	Sec23 homolog B coat complex II component [Source:HGNC Symbol;Acc:HGNC:10702]	SEC23B		GO:0005737/GO:0016020/GO:0006886/GO:0015031/GO:0008270/GO:0046872/GO:0005783/GO:0005789/GO:0006888/GO:0030127/GO:0005829/GO:0043547/GO:0005515/GO:0031410/GO:0005096/GO:0016192/GO:0007030/GO:0000139/GO:0012507/GO:0090114/GO:0008360/GO:0048471/GO:0016236/GO:0090110/GO:0003400/GO:0012505/	cellular_component/biological_process/molecular_function/	/Q5QPE1/A0A2R8Y633/A0A2R8YF30/A0A2R8Y7S7/A0A2R8YFH5/Q5QPE2
ENSG00000079246	1	-0.474074	0.953461	1.49678	-1.0164	-0.222827	-0.736945	ENSG00000079246	X-ray repair cross complementing 5 [Source:HGNC Symbol;Acc:HGNC:12833]	XRCC5		GO:0044212/GO:0005634/GO:0003723/GO:0016020/GO:0000166/GO:0005524/GO:0005654/GO:0016787/GO:0003677/GO:0005886/GO:0005694/GO:0003684/GO:0005515/GO:0004003/GO:0042162/GO:0000723/GO:0006303/GO:0032508/GO:0043564/GO:0006281/GO:0006310/GO:0006974/GO:0004386/GO:0002376/GO:0045087/GO:0005730/GO:0005576/GO:0016817/GO:0005829/GO:0000784/GO:0031625/GO:0003690/GO:0008022/GO:0043312/GO:1990904/GO:0034774/GO:…	molecular_function/cellular_component/biological_process/	H7C0H9/C9JZ81/
ENSG00000100526	1	-0.404962	0.586832	1.73833	-0.294424	-0.988345	-0.637434	ENSG00000100526	cyclin dependent kinase inhibitor 3 [Source:HGNC Symbol;Acc:HGNC:1791]	CDKN3	04658+3.1.3.16/04660+3.1.3.16	GO:0005737/GO:0005829/GO:0016787/GO:0004721/GO:0005515/GO:0004725/GO:0016311/GO:0035335/GO:0016791/GO:0007049/GO:0048471/GO:0006470/GO:0004722/GO:0000082/GO:0008285/GO:0007050/GO:0000079/GO:0008138	cellular_component/molecular_function/biological_process	/G3V2J7/F5H232/H7C0S3/A0A087WWK3/G3V1K6/A0A087WW25/F8WD24
ENSG00000173145	1	-0.244583	0.625734	1.68528	-0.364748	-1.10339	-0.598291	ENSG00000173145	NOC3 like DNA replication regulator [Source:HGNC Symbol;Acc:HGNC:24034]	NOC3L		GO:0003723/GO:0005634/GO:0016607/GO:0005730/GO:0005739/GO:0006357/GO:0000981/GO:0003682/GO:0045444	molecular_function/cellular_component/biological_process
ENSG00000105856	1	-0.189037	0.459243	1.7498	-0.229806	-1.02988	-0.760322	ENSG00000105856	HMG-box transcription factor 1 [Source:HGNC Symbol;Acc:HGNC:23200]	HBP1		GO:0003723/GO:0005634/GO:0016607/GO:0005654/GO:0006355/GO:0003677/GO:0005515/GO:0016055/GO:0006357/GO:0000981/GO:0007050/	molecular_function/cellular_component/biological_process/	C9J5U3/C9J8V6/C9JQU7/U3KQE5/H7C4S2/A0A024R722/C9JAW1/C9JPK6/H7C574		hsa:26959	ko:K21644
ENSG00000170881	1	-0.409837	0.508608	1.76019	-0.156202	-0.873412	-0.82935	ENSG00000170881	ring finger protein 139 [Source:HGNC Symbol;Acc:HGNC:17023]	RNF139		GO:0016020/GO:0016021/GO:0008270/GO:0046872/GO:0016740/GO:0005783/GO:0005789/GO:0016567/GO:0005515/GO:0004842/GO:0044322/GO:0061630/GO:0031648/GO:0008285/GO:0070613/GO:0038023/GO:0017148/GO:0012505/GO:0002020/GO:1904380/GO:0036503/GO:2000060/GO:0060628/GO:0036513/GO:0019787/	cellular_component/molecular_function/biological_process/	E5RH85/
ENSG00000124177	1	-0.360455	0.467113	1.68657	0.0800575	-0.784373	-1.08891	ENSG00000124177	chromodomain helicase DNA binding protein 6 [Source:HGNC Symbol;Acc:HGNC:19057]	CHD6		GO:0005634/GO:0000166/GO:0005524/GO:0016787/GO:0006325/GO:0003677/GO:0004386/GO:0005654/GO:0016817/GO:0016032/GO:0008094/GO:0036091/GO:0001221/	cellular_component/molecular_function/biological_process/	/H7C294/C9JFU2/A0A075B6P4
ENSG00000223797	1	-0.389921	0.0413349	1.86004	0.0876229	-0.575607	-1.02347
ENSG00000086061	1	-0.438783	-0.0724617	1.93366	0.0315151	-0.675801	-0.778128	ENSG00000086061	DnaJ heat shock protein family (Hsp40) member A1 [Source:HGNC Symbol;Acc:HGNC:5229]	DNAJA1		GO:0005634/GO:0005737/GO:0016020/GO:0046872/GO:0005524/GO:0005829/GO:0005783/GO:0043231/GO:0006457/GO:0005739/GO:0015630/GO:0005515/GO:0048471/GO:0032781/GO:0051082/GO:0031072/GO:0009408/GO:0070062/GO:0043065/GO:0043066/GO:0051087/GO:0006986/GO:0031625/GO:0000151/GO:0050750/GO:0001664/GO:0001671/GO:0030544/GO:0055131/GO:0031397/GO:1903748/GO:0098554/GO:0043508/GO:0030957/GO:0007283/GO:0030317/GO:…	cellular_component/molecular_function/biological_process
ENSG00000229180	1	-0.148994	0.624275	1.30544	0.328513	-0.52947	-1.57976
ENSG00000121073	1	-0.293934	0.810463	1.14569	0.300226	-0.299892	-1.66255	ENSG00000121073	solute carrier family 35 member B1 [Source:HGNC Symbol;Acc:HGNC:20798]	SLC35B1		GO:0016020/GO:0016021/GO:0055085/GO:0005783/GO:0005789/GO:0008643/GO:0030176/GO:0030173/GO:0043231/GO:0022857/GO:0005459/GO:0005460/GO:0015786/GO:0072334/	cellular_component/biological_process/molecular_function/	D6RDY9/D6R9G9/D6RE58/D6RG34/D6RF81/D6RHG0//D6R981/D6RB73
ENSG00000147140	1	0.618071	0.295254	1.34221	-0.153579	-0.552684	-1.54927	ENSG00000147140	non-POU domain containing octamer binding [Source:HGNC Symbol;Acc:HGNC:7871]	NONO		GO:0003676/GO:0003723/GO:0006397/GO:0008380/GO:0005634/GO:0016607/GO:0016020/GO:0005654/GO:0003677/GO:0005515/GO:0006281/GO:0006310/GO:0006974/GO:0007623/GO:0048511/GO:0002376/GO:0045087/GO:0005730/GO:0042802/GO:0006357/GO:0000980/GO:0003682/GO:0070888/GO:0042752/GO:0045892/GO:0090575/GO:0000981/GO:0000976/GO:0002218/GO:0016363/GO:1903377/GO:0042382/	molecular_function/biological_process/cellular_component/	C9J4X2/C9JJ13//C9IZL7/C9JYS8/H7C367/A0A0S2Z4Z9		hsa:4841	ko:K13214
ENSG00000122406	1	0.523438	0.0885719	1.48359	-0.500407	-0.0924626	-1.50273	ENSG00000122406	ribosomal protein L5 [Source:HGNC Symbol;Acc:HGNC:10360]	RPL5		GO:0003723/GO:0005634/GO:0005737/GO:0016020/GO:0006412/GO:0005783/GO:0005730/GO:0005829/GO:0003735/GO:0005840/GO:0005515/GO:0019843/GO:0005654/GO:0005925/GO:0006364/GO:0022625/GO:0000027/GO:0008097/GO:0070062/GO:0042273/GO:0032991/GO:0006413/GO:1990904/GO:0000184/GO:0003730/GO:0048027/GO:0006614/GO:0010628/GO:0050821/GO:0031625/GO:1901796/GO:1990948/GO:0045727/GO:1904667/GO:2000059/GO:2000435	molecular_function/cellular_component/biological_process	R4GNJ2/A0A2R8Y4A2/A2RUM7/A0A2R8Y6J3/Q5T7N0	path:hsa03010	hsa:6125	ko:K02932	Ribosome - Homo sapiens (human)
ENSG00000161813	1	0.474538	0.368955	1.2111	-0.250224	-1.76284	-0.0415287	ENSG00000161813	La ribonucleoprotein domain family member 4 [Source:HGNC Symbol;Acc:HGNC:24320]	LARP4		/GO:0003676/GO:0003723/GO:0005737/GO:0016020/GO:0006412/GO:0005829/GO:0022627/GO:0045727/GO:0005515/GO:0007010/GO:0022604/GO:0010494/GO:0008143/GO:0005844	/molecular_function/cellular_component/biological_process	F8W1I4/F8VZ60/Q96J85/F8VSA9/F8VNV1/F8VY40/E5RJH8/X6RLN4/F8VXL0/F8W1Z5/A0A087WTL9//Q8TBL5/E5RHZ8
ENSG00000164241	1	0.218445	0.0309082	1.42406	-0.0456862	-1.70732	0.0795938	ENSG00000164241	chromosome 5 open reading frame 63 [Source:HGNC Symbol;Acc:HGNC:40051]	C5orf63		/GO:0055114	/biological_process	U3KQ05/U3KQR4/U3KQB8//U3KPR6
ENSG00000132305	1	0.0835177	0.142357	1.40161	-0.169963	-1.70783	0.250308	ENSG00000132305	inner membrane mitochondrial protein [Source:HGNC Symbol;Acc:HGNC:6047]	IMMT		GO:0016020/GO:0016021/GO:0005739/GO:0005743/GO:0003723/GO:0005515/GO:0061617/GO:0042407/GO:0051560/GO:0043209	cellular_component/molecular_function/biological_process	/C9J406/B9A067/H7C463/D6RAW4/A0A087WYS0
ENSG00000156976	1	0.036144	-0.179807	1.53733	0.417544	-1.53346	-0.277752	ENSG00000156976	eukaryotic translation initiation factor 4A2 [Source:HGNC Symbol;Acc:HGNC:3284]	EIF4A2		GO:0003743/GO:0004004/GO:0006413/GO:0003676/GO:0005524/GO:0003723/GO:0006412/GO:0000166/GO:0016787/GO:0005515/GO:0048471/GO:0004386/GO:0005829/GO:0016032/GO:0016887/GO:0006446/GO:0016281/GO:1900260/GO:1990830	molecular_function/biological_process/cellular_component	/E7EQG2/J3KSN7/E7EMV8/E9PBH4/C9JUF0/F8WE11
ENSG00000086712	1	0.303676	-0.172281	1.51436	0.224011	-1.56202	-0.307747	ENSG00000086712	taxilin gamma [Source:HGNC Symbol;Acc:HGNC:18578]	TXLNG		GO:0005634/GO:0005737/GO:0016020/GO:0005829/GO:0007049/GO:0030500/GO:0031965/GO:0019905/GO:0046982/GO:0051726/GO:0010564	cellular_component/biological_process/molecular_function
ENSG00000122376	1	0.2253	0.383778	1.32953	0.160177	-1.68429	-0.414489	ENSG00000122376	shieldin complex subunit 2 [Source:HGNC Symbol;Acc:HGNC:28773]	SHLD2		/GO:0005634/GO:0005694/GO:0005515/GO:0006281/GO:0006974/GO:2000042/GO:2001034/GO:0035861/GO:0045830	/cellular_component/molecular_function/biological_process	U3KQ89/
ENSG00000180376	1	0.355068	-0.00677541	1.55533	-0.194489	-1.5461	-0.163031	ENSG00000180376	coiled-coil domain containing 66 [Source:HGNC Symbol;Acc:HGNC:27709]	CCDC66		GO:0008017/GO:0005813/GO:0046548//GO:0005737/GO:0042803/GO:0005856/GO:0042995/GO:0005874/GO:0005815/GO:0005515/GO:0005929/GO:0036064/GO:0060271/GO:0030030/GO:0001578/GO:0001895/GO:0050908/GO:1903564/GO:0001750/GO:0001917/GO:0034451	molecular_function/cellular_component/biological_process/	C9JYB8/F8WCY0/F8WDJ0/F2Z2K6//F8WB87
ENSG00000056097	1	0.349887	0.136221	1.50839	0.00441218	-1.54073	-0.458184	ENSG00000056097	zinc finger RNA binding protein [Source:HGNC Symbol;Acc:HGNC:17277]	ZFR		GO:0003676/GO:0003723/GO:0005634/GO:0005737/GO:0008270/GO:0003677/GO:0005694/GO:0005515/GO:0007275/GO:0003727/GO:0003725/	molecular_function/cellular_component/biological_process/	H0Y8W1/
ENSG00000197121	1	0.404315	0.366806	1.39362	-0.84154	-1.42847	0.105268	ENSG00000197121	post-GPI attachment to proteins 1 [Source:HGNC Symbol;Acc:HGNC:25712]	PGAP1		GO:0016020/GO:0016021/GO:0015031/GO:0005783/GO:0005789/GO:0016787/GO:0090305/GO:0016788/GO:0004518/GO:0006888/GO:0016255/GO:0042578/GO:0050185/GO:0006505/GO:0006506/GO:0007605/GO:0009880/GO:0009948/GO:0015798/GO:0021871/GO:0060322	cellular_component/biological_process/molecular_function	A6NI33/B4DYY6/F8WD75/H7BZN8/
ENSG00000165733	1	-0.0352657	0.228012	1.82521	-0.595226	-1.0642	-0.358538	ENSG00000165733	BMS1 ribosome biogenesis factor [Source:HGNC Symbol;Acc:HGNC:23505]	BMS1		GO:0005634/GO:0003723/GO:0000166/GO:0005524/GO:0005730/GO:0005525/GO:0042254/GO:0000462/GO:0005654/GO:0003924/GO:0006364/GO:0034511/GO:0030686	cellular_component/molecular_function/biological_process
ENSG00000055044	1	-0.0505367	0.270922	1.69251	-0.811511	-1.18093	0.0795499	ENSG00000055044	NOP58 ribonucleoprotein [Source:HGNC Symbol;Acc:HGNC:29926]	NOP58		GO:0003723/GO:0005634/GO:0016020/GO:0005829/GO:0001650/GO:0005515/GO:0005654/GO:0042254/GO:0005730/GO:0006364/GO:0030515/GO:0032040/GO:0031428/GO:0005732/GO:0070761/GO:0015030/GO:0001094/GO:0051117/GO:0048254/	molecular_function/cellular_component/biological_process/	H7BZ72/F8WED0/
ENSG00000140386	1	0.207169	0.27093	1.66496	-0.799096	-1.2058	-0.138167	ENSG00000140386	S-phase cyclin A associated protein in the ER [Source:HGNC Symbol;Acc:HGNC:13081]	SCAPER		GO:0003676/GO:0005634/GO:0008270/GO:0046872/GO:0005829/GO:0005783/	molecular_function/cellular_component/	H3BQ61/H3BTY2/H3BQF3/H3BR40/H3BT27/H3BPB0/H3BS25//H3BTL8/H3BU24/H3BPM0
ENSG00000107771	1	0.51067	-0.592164	1.70561	-0.350713	-1.15904	-0.114369	ENSG00000107771	coiled-coil serine rich protein 2 [Source:HGNC Symbol;Acc:HGNC:29197]	CCSER2		GO:0005737/GO:0005856/GO:0008017/GO:0001578/GO:0015630/	cellular_component/molecular_function/biological_process/	A0A2R8YGE2//A0A2R8Y7M2/A0A2R8YGU6/A0A2R8Y6V5
ENSG00000207496	1	0.475479	0.0498322	1.72173	-0.654544	-1.03145	-0.56105
ENSG00000215769	1	0.523529	0.138975	1.61001	-0.667769	-1.2388	-0.36595
ENSG00000121774	1	0.429407	0.04455	1.70448	-0.650277	-1.16275	-0.365407	ENSG00000121774	KH RNA binding domain containing signal transduction associated 1 [Source:HGNC Symbol;Acc:HGNC:18116]	KHDRBS1		GO:0003676/GO:0003723/GO:0006397/GO:0005634/GO:0005737/GO:0016020/GO:0005654/GO:0009967/GO:0005515/GO:0007049/GO:0042802/GO:0045948/GO:0005829/GO:0000381/GO:0017124/GO:0003677/GO:0007165/GO:0019904/GO:0045892/GO:0051259/GO:0008283/GO:0005070/GO:0007050/GO:0000086/GO:0007166/GO:0008143/GO:0008266/GO:0046833/GO:0044877/GO:0007283/GO:0046831/GO:0048024/GO:0070618	molecular_function/biological_process/cellular_component
ENSG00000275405	1	0.626588	-0.440103	1.6206	0.0583358	-1.0811	-0.784328
ENSG00000273768	1	0.626588	-0.440103	1.6206	0.0583358	-1.0811	-0.784328
ENSG00000207513	1	0.626588	-0.440103	1.6206	0.0583358	-1.0811	-0.784328
ENSG00000207389	1	0.626588	-0.440103	1.6206	0.0583358	-1.0811	-0.784328
ENSG00000207005	1	0.626588	-0.440103	1.6206	0.0583358	-1.0811	-0.784328
ENSG00000206737	1	0.626588	-0.440103	1.6206	0.0583358	-1.0811	-0.784328
ENSG00000206652	1	0.626588	-0.440103	1.6206	0.0583358	-1.0811	-0.784328
ENSG00000206596	1	0.626588	-0.440103	1.6206	0.0583358	-1.0811	-0.784328
ENSG00000206588	1	0.626588	-0.440103	1.6206	0.0583358	-1.0811	-0.784328
ENSG00000057608	1	0.323323	-0.00577334	1.58831	0.243687	-1.1139	-1.03564	ENSG00000057608	GDP dissociation inhibitor 2 [Source:HGNC Symbol;Acc:HGNC:4227]	GDI2		GO:0003723/GO:0005737/GO:0016020/GO:0015031/GO:0007264/GO:0050790/GO:0043547/GO:0005515/GO:0007165/GO:0005096/GO:0005925/GO:0005576/GO:0005092/GO:0005093/GO:0005829/GO:0070062/GO:0051056/GO:0043312/GO:0034774/GO:0031982/GO:0035578/GO:0031267/GO:0016192/GO:0005794/GO:0043209	molecular_function/cellular_component/biological_process	Q5SX90/Q5SX91/V9GYJ7/V9GYF8/Q6IAT1/Q5SX87/Q5SX86/		hsa:2665	ko:K17255
ENSG00000109971	1	0.132698	-0.249087	1.68585	0.352398	-1.19256	-0.729299	ENSG00000109971	heat shock protein family A (Hsp70) member 8 [Source:HGNC Symbol;Acc:HGNC:5241]	HSPA8		GO:0003723/GO:0006397/GO:0008380/GO:0005634/GO:0005737/GO:0016020/GO:0000166/GO:0005524/GO:0005829/GO:0005886/GO:0005515/GO:0005681/GO:0042470/GO:0005615/GO:0005730/GO:0005925/GO:0005576/GO:0051082/GO:0042026/GO:0016887/GO:0034605/GO:0005764/GO:0006986/GO:0005654/GO:0045296/GO:0070062/GO:0005622/GO:0072562/GO:0016192/GO:0016032/GO:0006457/GO:0043312/GO:1990904/GO:0030424/GO:0030425/GO:0034774/GO:…	molecular_function/biological_process/cellular_component/	/V9HW22/E9PPY6/E9PN89/E9PKE3/E9PQK7/E9PNE6/E9PM13/E9PN25/A8K7Q2/E9PI65/E9PQQ4/E9PLF4/E9PK54/E9PS65	path:hsa04144/path:hsa04010/path:hsa04612/path:hsa04915/path:hsa05134/path:hsa05145/path:hsa03040/path:hsa04141/path:hsa04213/path:hsa05164/path:hsa05162	hsa:3312	ko:K03283	Endocytosis - Homo sapiens (human)/MAPK signaling pathway - Homo sapiens (human)/Antigen processing and presentation - Homo sapiens (human)/Estrogen signaling pathway - Homo sapiens (human)/Legionellosis - Homo sapiens (human)/Toxoplasmosis - Homo sapiens (human)/Spliceosome - Homo sapiens (human)/Protein processing in endoplasmic reticulum - Homo sapiens (human)/Longevity regulating pathway - mu…
ENSG00000284607	1	0.221886	-0.348972	1.81638	-0.069494	-1.13626	-0.483544
ENSG00000075292	1	0.149937	0.0488953	1.7318	-0.08306	-1.28597	-0.561595	ENSG00000075292	zinc finger protein 638 [Source:HGNC Symbol;Acc:HGNC:17894]	ZNF638		GO:0008380/GO:0005634/GO:0003676/GO:0003723/GO:0016607/GO:0043231/GO:0008270/GO:0046872/GO:0005654/GO:0003677/GO:0005737/GO:0003690/	biological_process/cellular_component/molecular_function/	C9JWN0/A0A096LPI0//C9JHV0/A0A096LNS4/A0A096LPB4/A0A096LNX0/C9JSD0/C9JMR2/A0A096LPK8/A0A096LNR2/A0A096LNQ0
ENSG00000136937	1	0.262245	0.120794	1.71793	-0.250386	-1.23379	-0.616789	ENSG00000136937	nuclear cap binding protein subunit 1 [Source:HGNC Symbol;Acc:HGNC:7658]	NCBP1		GO:0003723/GO:0006397/GO:0008380/GO:0051028/GO:0005634/GO:0005737/GO:0005829/GO:0005654/GO:0005739/GO:0005515/GO:0000339/GO:0016070/GO:0045292/GO:0005846/GO:0006406/GO:0031047/GO:0005845/GO:0003729/GO:0006417/GO:1990904/GO:0000398/GO:0006405/GO:0031124/GO:0006366/GO:0006368/GO:0006370/GO:0042795/GO:0030307/GO:0000184/GO:0006446/GO:0008543/GO:0006369/GO:0098789/GO:0008334/GO:0000340/GO:0031442/GO:…	molecular_function/biological_process/cellular_component	A0A024R179/X6R941/F2Z2T1	path:hsa03015/path:hsa03040/path:hsa03013	hsa:4686	ko:K12882	mRNA surveillance pathway - Homo sapiens (human)/Spliceosome - Homo sapiens (human)/RNA transport - Homo sapiens (human)
ENSG00000158164	1	0.701735	-0.161056	1.24864	0.506311	-1.02288	-1.27275	ENSG00000158164	thymosin beta 15a [Source:HGNC Symbol;Acc:HGNC:30744]	TMSB15A		GO:0005737/GO:0007015/GO:0003779/GO:0005856/GO:0003785/GO:0030334/GO:0042989	cellular_component/biological_process/molecular_function
ENSG00000221838	1	0.363237	-0.51627	1.30239	0.863341	-1.26566	-0.747031	ENSG00000221838	adaptor related protein complex 4 subunit mu 1 [Source:HGNC Symbol;Acc:HGNC:574]	AP4M1		/GO:0016020/GO:0006886/GO:0015031/GO:0016192/GO:0030131/GO:0005829/GO:0005794/GO:0005515/GO:0005768/GO:0005769/GO:0070062/GO:0005802/GO:0006605/GO:0019904/GO:0006622/GO:0006895/GO:0008104/GO:0090160/GO:1903361/GO:0030124/GO:0031904/GO:0032588	/cellular_component/biological_process/molecular_function	F8WCC5/H7BZV3/H7C0A0/C9IZL5//C9JC87/C9JWL4/F8WCR6/F8WDR3/H0Y6K1/C9JMG3
ENSG00000178977	1	0.32146	-0.22119	1.15638	0.989628	-1.18743	-1.05886
ENSG00000284707	1	0.575823	0.611578	0.88091	0.486531	-1.18235	-1.37249
ENSG00000069974	1	0.495035	0.191041	1.29578	0.382871	-1.40243	-0.962298	ENSG00000069974	RAB27A member RAS oncogene family [Source:HGNC Symbol;Acc:HGNC:9766]	RAB27A		GO:0016020/GO:0000166/GO:0003924/GO:0005525/GO:0005515/GO:0042470/GO:0005764/GO:0030425/GO:0005576/GO:0006886/GO:0045202/GO:0006887/GO:0005768/GO:0005829/GO:0070062/GO:0010628/GO:0019904/GO:0031489/GO:0006605/GO:0007596/GO:0016192/GO:0030318/GO:0032400/GO:0032402/GO:0043316/GO:0043320/GO:0043473/GO:0051875/GO:0051904/GO:0001750/GO:0005794/GO:0016324/GO:0030141/GO:0030667/GO:0033093/GO:0032482/GO:…	cellular_component/molecular_function/biological_process	H3BN55/H3BUD9/H3BS49/A2RU94/H3BU81/H3BVH7		hsa:5873	ko:K07885
ENSG00000104412	1	0.616425	0.528251	1.03726	0.24263	-1.57761	-0.84696	ENSG00000104412	ER membrane protein complex subunit 2 [Source:HGNC Symbol;Acc:HGNC:28963]	EMC2		/GO:0005634/GO:0005737/GO:0005783/GO:0005515/GO:0072546/GO:0034975	/cellular_component/molecular_function/biological_process	E5RGJ2/H0YAS9/
ENSG00000069248	1	0.273325	0.406962	1.22261	0.425262	-1.59646	-0.7317	ENSG00000069248	nucleoporin 133 [Source:HGNC Symbol;Acc:HGNC:18016]	NUP133		GO:0051028/GO:0005634/GO:0016020/GO:0015031/GO:0017056/GO:0031965/GO:0005694/GO:0005515/GO:0006406/GO:0005643/GO:0000775/GO:0000776/GO:0000777/GO:0005829/GO:0006606/GO:0016032/GO:0005635/GO:0031080/GO:0000940/GO:0006999/GO:0021915/GO:0022008/GO:0031081/GO:0048339/GO:0061053	biological_process/cellular_component/molecular_function
ENSG00000091140	1	0.448062	0.433241	1.11618	0.333881	-1.68365	-0.647721	ENSG00000091140	dihydrolipoamide dehydrogenase [Source:HGNC Symbol;Acc:HGNC:2898]	DLD	00020+1.8.1.4/00260+1.8.1.4/00280+1.8.1.4/00640+1.8.1.4/00620+1.8.1.4/00010+1.8.1.4/	GO:0005634/GO:0005654/GO:0016491/GO:0050660/GO:0055114/GO:0031514/GO:0005739/GO:0045454/GO:0042995/GO:0005515/GO:0031410/GO:0005759/GO:0004148/GO:0009055/GO:0016668/GO:0043544/GO:0051287/GO:0006086/GO:0006103/GO:0006120/GO:0006508/GO:0007369/GO:0007568/GO:0009106/GO:0042391/GO:0048240/GO:0051068/GO:0005929/GO:0043159/GO:0043209/GO:0045252/GO:0045254/GO:0001669/GO:0034604/GO:0061732/GO:0106077//GO…	cellular_component/molecular_function/biological_process/	F2Z2E3/A0A024R713/A0A1W2PR83/F8WDM5/E9PEX6/F8WDY5/	path:hsa00630/path:hsa00620/path:hsa01200/path:hsa01100/path:hsa00640/path:hsa00280/path:hsa00020/path:hsa00010/path:hsa00260	hsa:1738	ko:K00382	Glyoxylate and dicarboxylate metabolism - Homo sapiens (human)/Pyruvate metabolism - Homo sapiens (human)/Carbon metabolism - Homo sapiens (human)/Metabolic pathways - Homo sapiens (human)/Propanoate metabolism - Homo sapiens (human)/Valine leucine and isoleucine degradation - Homo sapiens (human)/Citrate cycle (TCA cycle) - Homo sapiens (human)/Glycolysis / Gluconeogenesis - Homo sapiens (human)…
ENSG00000272512	2	-0.437301	1.65445	-1.24705	-0.364073	-0.194343	0.588312
ENSG00000125877	2	-0.546181	1.53747	-1.15102	-0.492601	-0.201859	0.85419	ENSG00000125877	inosine triphosphatase [Source:HGNC Symbol;Acc:HGNC:6176]	ITPA	00230+3.6.1.66/00760+3.6.1.9/00230+3.6.1.9/00770+3.6.1.9/00500+3.6.1.9/00740+3.6.1.9/00240+3.6.1.9	GO:0005737/GO:0046872/GO:0000166/GO:0005829/GO:0016787/GO:0009117/GO:0042802/GO:0004551/GO:0035529/GO:0035870/GO:0047429/GO:0006193/GO:0009143/GO:0051276/GO:0006195/GO:0036220/GO:0036222/GO:0009204	cellular_component/molecular_function/biological_process	/A0A0S2Z3W7/A0A0S2Z423	path:hsa00230/path:hsa01100/path:hsa00983	hsa:3704	ko:K01519	Purine metabolism - Homo sapiens (human)/Metabolic pathways - Homo sapiens (human)/Drug metabolism - other enzymes - Homo sapiens (human)
ENSG00000165912	2	-0.0331959	1.19501	-1.48395	-0.541173	-0.161317	1.02463	ENSG00000165912	protein kinase C and casein kinase substrate in neurons 3 [Source:HGNC Symbol;Acc:HGNC:8572]	PACSIN3		GO:0005737/GO:0016020/GO:0005829/GO:0005886/GO:0005515/GO:0008289/GO:0097320/GO:0006897/GO:0070062/GO:0007010/GO:0005543/GO:0008092/GO:0005856/GO:0051044/GO:0019855/GO:0045806/GO:0051926	cellular_component/molecular_function/biological_process	E9PIZ6/E9PNM9//E9PQ12/E9PIY1/E9PJ33/A0A0C4DGG1/E9PJ75/H0YDM6
ENSG00000114631	2	-0.378223	1.34124	-1.5485	-0.123992	-0.0886177	0.798093	ENSG00000114631	podocalyxin like 2 [Source:HGNC Symbol;Acc:HGNC:17936]	PODXL2		GO:0016020/GO:0016021/GO:0007155/GO:0005515/GO:0005887/GO:0005796/GO:0050901/GO:0005539	cellular_component/biological_process/molecular_function
ENSG00000160226	2	-0.958765	1.35656	-0.805526	-0.412085	-0.326902	1.14672	ENSG00000160226	cilia and flagella associated protein 410 [Source:HGNC Symbol;Acc:HGNC:1260]	CFAP410		GO:0005737/GO:0005739/GO:0005886/GO:0005856/GO:0042995/GO:0005515/GO:0006974/GO:0060271/GO:0036064/GO:0031514/GO:0003674/GO:0007010/GO:0030030/GO:0001750/GO:0008360/GO:0005929/GO:0032391/GO:0042769/GO:0044458/GO:0060294/GO:0007224	cellular_component/molecular_function/biological_process
ENSG00000197982	2	-0.966114	1.3068	-0.847921	-0.205386	-0.463393	1.17601	ENSG00000197982	chromosome 1 open reading frame 122 [Source:HGNC Symbol;Acc:HGNC:24789]	C1orf122
ENSG00000202198	2	-0.770816	1.47988	-0.819843	-0.245903	-0.664148	1.02083
ENSG00000178980	2	-1.00007	1.27115	-0.637186	-0.0880165	-0.739156	1.19328	ENSG00000178980	selenoprotein W [Source:HGNC Symbol;Acc:HGNC:10752]	SELENOW		GO:0005737/GO:0098869/GO:0005829/GO:0016209/GO:0010269/	cellular_component/biological_process/molecular_function/	A0A087WX02/M0QYX1//F8WB74
ENSG00000067836	2	-1.15592	1.22507	-0.223723	-0.0153958	-0.939305	1.10927	ENSG00000067836	rogdi homolog [Source:HGNC Symbol;Acc:HGNC:29478]	ROGDI		GO:0005634/GO:0016020/GO:0005886/GO:0042995/GO:0030054/GO:0031410/GO:0045202/GO:0030425/GO:0030424/GO:0043204/GO:0042475/GO:0042734/GO:0005635/GO:0008021/GO:0005622/GO:0032502/GO:0007420/GO:0007035/GO:0022008/GO:0043291/GO:0008284/GO:0030097/	cellular_component/biological_process/	K7ERP1/K7EPN1//K7EPS3/K7EMJ5/K7EID1/K7EJ96/K7ERN3/K7EL91
ENSG00000099800	2	-0.677815	1.05983	-0.498693	-0.152621	-1.11216	1.38146	ENSG00000099800	translocase of inner mitochondrial membrane 13 [Source:HGNC Symbol;Acc:HGNC:11816]	TIMM13		GO:0016020/GO:0015031/GO:0046872/GO:0005739/GO:0005743/GO:0001650/GO:0005758/GO:0072321/GO:0008565/GO:0006626/GO:0008270/GO:0007605/GO:0045039/GO:0042719	cellular_component/biological_process/molecular_function	K7EIT2/
ENSG00000147123	2	-0.449195	0.227436	-0.365694	0.00437223	-1.19889	1.78197	ENSG00000147123	NADH:ubiquinone oxidoreductase subunit B11 [Source:HGNC Symbol;Acc:HGNC:20372]	NDUFB11		GO:0016020/GO:0016021/GO:0055114/GO:0005739/GO:0005743/GO:0005515/GO:0070469/GO:0032981/GO:0005747	cellular_component/biological_process/molecular_function
ENSG00000177697	2	-0.282154	0.36222	-0.417294	-0.370401	-1.10006	1.80769	ENSG00000177697	CD151 molecule (Raph blood group) [Source:HGNC Symbol;Acc:HGNC:1630]	CD151		GO:0016020/GO:0016021/GO:0005515/GO:0005925/GO:0016477/GO:0042098/GO:0005886/GO:0007166/GO:0005887/GO:0005829/GO:0007155/GO:0005178/GO:0005604/GO:0030335/GO:0031581/GO:0009986/GO:0044319/GO:0045807	cellular_component/molecular_function/biological_process	K4DIB7/E9PJC8/A0A024RCB3/E9PLZ6/E9PK37/E9PP93/E9PSA1/E9PRJ3/E9PMR4/K4DIA7/E9PJE8		hsa:977	ko:K06537
ENSG00000214026	2	-0.22502	0.509848	-0.411885	-0.244458	-1.29596	1.66748	ENSG00000214026	mitochondrial ribosomal protein L23 [Source:HGNC Symbol;Acc:HGNC:10322]	MRPL23		GO:0005739/GO:0001650/GO:0003735/GO:0006412/GO:0005840/GO:0005515/GO:0005762/GO:0003723/GO:0005743/GO:0070125/GO:0070126/GO:0032543	cellular_component/molecular_function/biological_process	A8MVT4/H7C2P7/A8MYK1/A6NJD9/A0A024RCB2	path:hsa03010	hsa:6150	ko:K02892	Ribosome - Homo sapiens (human)
ENSG00000110717	2	-0.711067	0.473688	-0.297661	-0.343801	-0.916497	1.79534	ENSG00000110717	NADH:ubiquinone oxidoreductase core subunit S8 [Source:HGNC Symbol;Acc:HGNC:7715]	NDUFS8		GO:0016020/GO:0046872/GO:0016491/GO:0055114/GO:0005739/GO:0070469/GO:0051536/GO:0051539/GO:0009060/GO:0016651/GO:0032981/GO:0005759/GO:0003954/GO:0008137/GO:0005747/GO:0006120/GO:0006979/	cellular_component/molecular_function/biological_process/	E9PML5/Q08E91/H0YDT4//F8W9K7/E9PN51/E9PPW7/H0YCB2/E9PKH6/E9PJY7
ENSG00000166165	2	-0.413368	0.582069	-0.589878	-0.485136	-0.869021	1.77533	ENSG00000166165	creatine kinase B [Source:HGNC Symbol;Acc:HGNC:1991]	CKB		GO:0005737/GO:0000166/GO:0005524/GO:0005829/GO:0016740/GO:0016301/GO:0016310/GO:0003824/GO:0016772/GO:0005515/GO:0070062/GO:0005615/GO:0021762/GO:0031625/GO:0004111/GO:0006600/GO:0007420/GO:0021549/GO:0030644/GO:0005634/GO:0030425/GO:0043025/GO:0043209/	cellular_component/molecular_function/biological_process/	H0YJJ7/G3V4N7/H0YJK0/H0YJG0/G3V461/V9HWH2/G3V2I1	path:hsa00330/path:hsa01100	hsa:1152	ko:K00933	Arginine and proline metabolism - Homo sapiens (human)/Metabolic pathways - Homo sapiens (human)
ENSG00000178057	2	-0.452444	0.588057	-0.522404	-0.398987	-0.96885	1.75463	ENSG00000178057	NADH:ubiquinone oxidoreductase complex assembly factor 3 [Source:HGNC Symbol;Acc:HGNC:29918]	NDUFAF3		GO:0005634/GO:0016020/GO:0005743/GO:0005739/GO:0005515/GO:0032981	cellular_component/molecular_function/biological_process	A4FU71/
ENSG00000128973	2	-0.431177	0.486202	-0.53074	-0.308843	-1.00287	1.78742	ENSG00000128973	CLN6 transmembrane ER protein [Source:HGNC Symbol;Acc:HGNC:2077]	CLN6		GO:0016020/GO:0016021/GO:0005783/GO:0005789/GO:0042803/GO:0005515/GO:0007040/GO:0007601/GO:0031987/GO:0044265/GO:0008203/GO:0030203/GO:0005788/GO:0030163/GO:0045862/GO:0007042/GO:0001573/	cellular_component/molecular_function/biological_process/	/A0A0S2Z5D0/H3BUT1/A0A024R601/H3BTY4/A0A1B0GTV3/A0A1B0GVR8/A0A1B0GU39/A0A1B0GTD3/A0A1B0GUQ7/A0A1B0GUY3/A0A1B0GTU6/A0A1B0GUD2/A0A1B0GU90/H3BUV4/H3BNF1		hsa:54982	ko:K12359
ENSG00000111669	2	-0.523173	0.519672	-0.476738	-0.580223	-0.760119	1.82058	ENSG00000111669	triosephosphate isomerase 1 [Source:HGNC Symbol;Acc:HGNC:12009]	TPI1	00710+5.3.1.1/00010+5.3.1.1/00562+5.3.1.1/00051+5.3.1.1	GO:0005634/GO:0016853/GO:0003824/GO:0006096/GO:0042803/GO:0005515/GO:0005615/GO:0006094/GO:0005829/GO:0070062/GO:0061621/GO:0031625/GO:0046166/GO:0004807/GO:0008929/GO:0006006/GO:0007275/GO:0019242/GO:0019563/GO:0019682	cellular_component/molecular_function/biological_process	U3KQF3/U3KPZ0/V9HWK1/U3KPS5/
ENSG00000159199	2	-0.23574	0.454309	-0.645099	-0.566499	-0.827853	1.82088	ENSG00000159199	ATP synthase membrane subunit c locus 1 [Source:HGNC Symbol;Acc:HGNC:841]	ATP5MC1		GO:0016020/GO:0016021/GO:0005739/GO:0006811/GO:0005515/GO:0015078/GO:0015991/GO:0008289/GO:0015986/GO:0031966/GO:0045263/GO:0033177/GO:0005743/GO:0005215/GO:0046933/GO:0006754/GO:0042407/GO:0005753/GO:0000276	cellular_component/biological_process/molecular_function	I3L0Y5/Q6FIH7/E7EQ97/D6R9H7/E7EPU7	path:hsa04714/path:hsa05012/path:hsa00190/path:hsa05010/path:hsa05016/path:hsa01100	hsa:516	ko:K02128	Thermogenesis - Homo sapiens (human)/Parkinson disease - Homo sapiens (human)/Oxidative phosphorylation - Homo sapiens (human)/Alzheimer disease - Homo sapiens (human)/Huntington disease - Homo sapiens (human)/Metabolic pathways - Homo sapiens (human)
ENSG00000006016	2	-0.509484	0.989112	-1.10665	-0.0228117	-0.753447	1.40328	ENSG00000006016	cytokine receptor like factor 1 [Source:HGNC Symbol;Acc:HGNC:2364]	CRLF1		GO:0008284/GO:0042531/GO:0010469/GO:0005576/GO:0009897/GO:0043235/GO:0005829/GO:0005515/GO:0004896/GO:0046982/GO:0005615/GO:0019221/GO:0005125/GO:0043524/GO:0070106/GO:0005127/GO:0019955/GO:0001657/GO:2000672/GO:0097058/	biological_process/cellular_component/molecular_function/	/M0QZL6
ENSG00000074071	2	-0.867918	0.90348	-0.726201	-0.206129	-0.66033	1.5571	ENSG00000074071	mitochondrial ribosomal protein S34 [Source:HGNC Symbol;Acc:HGNC:16618]	MRPS34		GO:0005739/GO:0003735/GO:0032543/GO:0005840/GO:0005743/GO:0070125/GO:0070126/GO:0005763	cellular_component/molecular_function/biological_process	C9JJ19/
ENSG00000131165	2	-0.700705	0.742669	-0.664563	-0.402873	-0.67632	1.70179	ENSG00000131165	charged multivesicular body protein 1A [Source:HGNC Symbol;Acc:HGNC:8740]	CHMP1A		GO:0005634/GO:0005737/GO:0016020/GO:0015031/GO:0016192/GO:0051301/GO:0042803/GO:0005515/GO:0006508/GO:0007049/GO:0007034/GO:0005815/GO:0042802/GO:0005768/GO:0005769/GO:0070062/GO:0036258/GO:0039702/GO:0010008/GO:0012505/GO:0045324/GO:0007076/GO:0000815/GO:0016363/GO:0019904/GO:0045786/GO:0045892/GO:0000794/GO:0008270/GO:0008237/GO:0007080/GO:0010824/GO:0006997/GO:0032509/GO:0061952/GO:1901673/GO:…	cellular_component/biological_process/molecular_function	F8VUA2/F8VVT7/F5H875/
ENSG00000104825	2	-0.55315	0.601989	-0.834104	-0.424113	-0.562516	1.77189	ENSG00000104825	NFKB inhibitor beta [Source:HGNC Symbol;Acc:HGNC:7798]	NFKBIB		/GO:0005634/GO:0005737/GO:1903508/GO:0005515/GO:0005829/GO:0003713/GO:0007165/GO:0006351/GO:0071222	/cellular_component/biological_process/molecular_function	I3L1A4/I3L4X3/G5E9C2//H0YFH0
ENSG00000140365	2	0.182779	0.512556	-0.862334	-0.570285	-0.92813	1.66542	ENSG00000140365	COMM domain containing 4 [Source:HGNC Symbol;Acc:HGNC:26027]	COMMD4		GO:0005634/GO:0005737/GO:0005515/	cellular_component/molecular_function/	H3BQF2/H3BRX0/H3BM91//H3BTV9/A0A0B4J287/H3BPG2
ENSG00000156873	2	0.0749147	0.213083	-0.916536	-0.425247	-0.771737	1.82552	ENSG00000156873	phosphorylase kinase catalytic subunit gamma 2 [Source:HGNC Symbol;Acc:HGNC:8931]	PHKG2		GO:0000166/GO:0004672/GO:0004674/GO:0005524/GO:0006468/GO:0005829/GO:0016740/GO:0016301/GO:0016310/GO:0005515/GO:0005975/GO:0005516/GO:0004689/GO:0005978/GO:0005964/GO:0005575/GO:0005977/GO:0006091/GO:0004683/GO:0019899/GO:0050321/GO:0045819	molecular_function/biological_process/cellular_component	H3BTI9/H3BP07/H3BTW6/J3KNN3//H3BN16
ENSG00000175416	2	-0.250907	0.66176	-0.68211	-0.28551	-1.09954	1.6563	ENSG00000175416	clathrin light chain B [Source:HGNC Symbol;Acc:HGNC:2091]	CLTB		GO:0016020/GO:0006886/GO:0016192/GO:0043231/GO:0005829/GO:0005886/GO:0005198/GO:0031410/GO:0030659/GO:0005905/GO:0030130/GO:0030132/GO:0048268/GO:0005515/GO:0061024/GO:0030672/GO:0072583/GO:0045334/GO:0032050/GO:0030118/GO:0030125/GO:0099631/GO:0042277/GO:0005802/GO:0060170	cellular_component/biological_process/molecular_function	A0A024R7S3/D6RJD1/B4DTF9//H0Y9Q6
ENSG00000168256	2	-0.0927886	0.715177	-0.858508	-0.446687	-0.94511	1.62792	ENSG00000168256	NFKB inhibitor interacting Ras like 2 [Source:HGNC Symbol;Acc:HGNC:17898]	NKIRAS2		GO:0016020/GO:0007165/GO:0005525/GO:0005737/GO:0000166/GO:0003924/GO:0005575/GO:0007249	cellular_component/biological_process/molecular_function	K7ELL8/K7EKE9/K7ER26/A0A0A0MTA0/A0A024R1Z4/K7ERG2//H7BXP1		hsa:28511	ko:K17197
ENSG00000129932	2	-0.0907561	0.802822	-0.94908	-0.252892	-1.03226	1.52216	ENSG00000129932	deoxyhypusine hydroxylase [Source:HGNC Symbol;Acc:HGNC:28662]	DOHH		GO:0046872/GO:0004497/GO:0016491/GO:0055114/GO:0048037/GO:0008612/GO:0005506/GO:0005515/GO:0005829/GO:0005575/GO:0019135	molecular_function/biological_process/cellular_component
ENSG00000163930	2	-0.32996	0.552896	-0.897277	-0.440469	-0.660157	1.77497	ENSG00000163930	BRCA1 associated protein 1 [Source:HGNC Symbol;Acc:HGNC:950]	BAP1		GO:0005634/GO:0005737/GO:0005829/GO:0005654/GO:0004843/GO:0016787/GO:0006325/GO:0005515/GO:0008233/GO:0008234/GO:0006508/GO:0006511/GO:0036459/GO:0010035/GO:0050727/GO:0061519/GO:1900015/GO:0016579/GO:0003682/GO:0071108/GO:0001558/GO:0051726/GO:0006464/GO:0008285/GO:1903955/GO:0035520/GO:0035522/GO:0035517/	cellular_component/molecular_function/biological_process/	H7C4V7/A0A024R305/Q96TC6/F8W6N3/H0Y8E8/F8WEY5/C9J7L9		hsa:8314	ko:K08588
ENSG00000135390	2	-0.312593	0.498724	-0.829028	-0.436941	-0.723475	1.80331	ENSG00000135390	ATP synthase membrane subunit c locus 2 [Source:HGNC Symbol;Acc:HGNC:842]	ATP5MC2		GO:0016020/GO:0016021/GO:0005739/GO:0006811/GO:0015078/GO:0015991/GO:0008289/GO:0015986/GO:0031966/GO:0005515/GO:0045263/GO:0033177/GO:0005741/GO:0005215/GO:0046933/GO:0006754/GO:0042407/GO:0000276/GO:0005753/	cellular_component/biological_process/molecular_function/	F8W041/
ENSG00000160256	2	-0.498087	0.640696	-0.708943	-0.124234	-0.993548	1.68412	ENSG00000160256	family with sequence similarity 207 member A [Source:HGNC Symbol;Acc:HGNC:15811]	FAM207A		GO:0005515/GO:0005730/GO:0000462/GO:0030686/GO:0030688	molecular_function/cellular_component/biological_process	C9JJU7/
ENSG00000141873	2	-0.559073	0.631853	-0.740113	-0.156116	-0.887703	1.71115	ENSG00000141873	solute carrier family 39 member 3 [Source:HGNC Symbol;Acc:HGNC:17128]	SLC39A3		GO:0016020/GO:0016021/GO:0055085/GO:0046873/GO:0030001/GO:0006811/GO:0005886/GO:0005385/GO:0071577/GO:0006829/GO:0000902/GO:0001701/GO:0043029/GO:0048701/GO:0060173	cellular_component/biological_process/molecular_function	K7EJZ1/F5H385//K7ENJ1
ENSG00000160932	2	-0.372581	0.713342	-0.861952	-0.283353	-0.863713	1.66826	ENSG00000160932	lymphocyte antigen 6 family member E [Source:HGNC Symbol;Acc:HGNC:6727]	LY6E		/GO:0016020/GO:0005886/GO:0005576/GO:0031225/GO:2000272/GO:0007166/GO:0030550	/cellular_component/biological_process/molecular_function	E5RIQ1//E5RI58/E5RI33/E5RGI6/E7EWF8
ENSG00000100075	2	-0.356796	0.65254	-0.917459	-0.162495	-0.886812	1.67102	ENSG00000100075	solute carrier family 25 member 1 [Source:HGNC Symbol;Acc:HGNC:10979]	SLC25A1		GO:0005634/GO:0016020/GO:0016021/GO:0055085/GO:0005743/GO:0005739/GO:0022857/GO:0070062/GO:0006094/GO:0046949/GO:0015137/GO:0015142/GO:0006843	cellular_component/biological_process/molecular_function	B4DP62/
ENSG00000254858	2	-0.686113	0.749483	-0.37966	-0.87273	-0.49058	1.6796	ENSG00000254858	MPV17 mitochondrial inner membrane protein like 2 [Source:HGNC Symbol;Acc:HGNC:28177]	MPV17L2		GO:0016020/GO:0016021/GO:0005743/GO:0005739/GO:0005737/GO:0005762/GO:0070131/GO:0061668	cellular_component/biological_process	A0A024R7K6	path:hsa04146	hsa:84769	ko:K13348	Peroxisome - Homo sapiens (human)
ENSG00000184207	2	-0.488251	0.862395	-0.490826	-0.854429	-0.649213	1.62032	ENSG00000184207	phosphoglycolate phosphatase [Source:HGNC Symbol;Acc:HGNC:8909]	PGP		GO:0046872/GO:0016787/GO:0004721/GO:0016791/GO:0005975/GO:0000287/GO:0004725/GO:0005737/GO:0000121/GO:0008967/GO:0043136/GO:0098519/GO:0006114/GO:0006650/GO:0016311/GO:0035335/GO:0045721/	molecular_function/biological_process/cellular_component/	H3BV17/
ENSG00000174903	2	-0.540032	1.00717	-0.830948	-0.635448	-0.525174	1.52444	ENSG00000174903	RAB1B member RAS oncogene family [Source:HGNC Symbol;Acc:HGNC:18370]	RAB1B		GO:0005737/GO:0016020/GO:0015031/GO:0000166/GO:0003924/GO:0005525/GO:0005515/GO:0006914/GO:0006886/GO:0034045/GO:0006888/GO:0005789/GO:0005829/GO:0070062/GO:0006890/GO:0032482/GO:0000139/GO:0043687/GO:0030133/GO:0048208/GO:0005794/GO:0033116/GO:0019068/GO:1903020/GO:2000785/GO:0005793	cellular_component/biological_process/molecular_function	/E9PLD0
ENSG00000105696	2	-0.305617	0.949016	-0.945362	-0.56309	-0.667707	1.53276	ENSG00000105696	transmembrane protein 59 like [Source:HGNC Symbol;Acc:HGNC:13237]	TMEM59L		GO:0016020/GO:0016021/GO:0005794/GO:0000139/	cellular_component/	A0A024R7L4/M0R134		hsa:25789
ENSG00000131116	2	-0.240055	0.845601	-0.959602	-0.535787	-0.700399	1.59024	ENSG00000131116	zinc finger protein 428 [Source:HGNC Symbol;Acc:HGNC:20804]	ZNF428		GO:0003676/GO:0046872	molecular_function	/M0QXZ5
ENSG00000177971	2	-0.197612	0.716331	-0.607103	-0.824231	-0.765055	1.67767	ENSG00000177971	IMP3 U3 small nucleolar ribonucleoprotein [Source:HGNC Symbol;Acc:HGNC:14497]	IMP3		GO:0003723/GO:0005634/GO:0005730/GO:0005515/GO:0019843/GO:0042254/GO:0006364/GO:0030515/GO:0032040/GO:0005654/GO:0034457/GO:0030684	molecular_function/cellular_component/biological_process
ENSG00000179673	2	-0.13769	0.588194	-0.661689	-0.794677	-0.73397	1.73983	ENSG00000179673	reprimo like [Source:HGNC Symbol;Acc:HGNC:32422]	RPRML		GO:0016020/GO:0016021	cellular_component
ENSG00000100445	2	-0.315585	0.941854	-0.634554	-0.701706	-0.842131	1.55212	ENSG00000100445	short chain dehydrogenase/reductase family 39U member 1 [Source:HGNC Symbol;Acc:HGNC:20275]	SDR39U1		GO:0005634/GO:0016491/GO:0055114/	cellular_component/molecular_function/biological_process/	G3V451/G3V2Z6/Q86TZ5/G3V5T1//G3V3J5/F6RWC2/G3V4Z0/H0YJ71/G3V4N6		hsa:56948	ko:K07071
ENSG00000099817	2	-0.291061	0.808775	-0.715752	-0.594899	-0.844617	1.63755	ENSG00000099817	RNA polymerase II subunit E [Source:HGNC Symbol;Acc:HGNC:9192]	POLR2E		GO:0005634/GO:0005654/GO:0003677/GO:0006351/GO:0005515/GO:0003899/GO:0005666/GO:0005829/GO:0006366/GO:0016032/GO:0045815/GO:0006368/GO:0006370/GO:0006367/GO:0042795/GO:0001056/GO:0006383/GO:0000398/GO:0001054/GO:0006361/GO:0006363/GO:0005736/GO:0060964/GO:0006283/GO:0008543/GO:0016070/GO:0005665/GO:0001055/	cellular_component/molecular_function/biological_process/	E5KT65/A0A087WWX0/A0A087WVN5/K7EJ87/A0A087WVZ9/A0A0A0MQR7/K7EQN2
ENSG00000164885	2	-0.593948	0.553591	-0.818016	-0.612759	-0.316581	1.78771	ENSG00000164885	cyclin dependent kinase 5 [Source:HGNC Symbol;Acc:HGNC:1774]	CDK5		GO:0005737/GO:1904646/GO:0005634/GO:0016020/GO:0000166/GO:0004672/GO:0004674/GO:0005524/GO:0006468/GO:0005829/GO:0016740/GO:0016301/GO:0016310/GO:0098793/GO:0005886/GO:0051301/GO:0030054/GO:0042995/GO:0005515/GO:0007049/GO:0048511/GO:0006915/GO:0045202/GO:0045211/GO:0030425/GO:0007399/GO:0002039/GO:0004693/GO:0005176/GO:0008092/GO:0019901/GO:0030549/GO:0043125/GO:0046875/GO:0050321/GO:0051879/GO:…	cellular_component/biological_process/molecular_function	A0A090N7W4/A0A0S2Z355	path:hsa05030/path:hsa04360/path:hsa05010	hsa:1020	ko:K02090	Cocaine addiction - Homo sapiens (human)/Axon guidance - Homo sapiens (human)/Alzheimer disease - Homo sapiens (human)
ENSG00000112473	2	-0.562404	0.729858	-0.909159	-0.595123	-0.350584	1.68741	ENSG00000112473	solute carrier family 39 member 7 [Source:HGNC Symbol;Acc:HGNC:4927]	SLC39A7		GO:0016020/GO:0016021/GO:0055085/GO:0046873/GO:0030001/GO:0005783/GO:0005654/GO:0005789/GO:0005794/GO:0006811/GO:0005515/GO:0005385/GO:0071577/GO:0006829/GO:0006882	cellular_component/biological_process/molecular_function	A2AAT0/A0A024RCX7		hsa:7922	ko:K14713
ENSG00000175137	2	-0.347624	0.449943	-0.896112	-0.68411	-0.336591	1.81449	ENSG00000175137	SH3 binding domain protein 5 like [Source:HGNC Symbol;Acc:HGNC:29360]	SH3BP5L		GO:0035556/GO:0005737/GO:0017112/GO:0004860/GO:0061099	biological_process/cellular_component/molecular_function	A0A024R0T2		hsa:80851
ENSG00000133027	2	-0.467143	0.255244	-0.690272	-0.609515	-0.411643	1.92333	ENSG00000133027	phosphatidylethanolamine N-methyltransferase [Source:HGNC Symbol;Acc:HGNC:8830]	PEMT	00564+2.1.1.17/00564+2.1.1.71/	GO:0016020/GO:0016021/GO:0008168/GO:0016740/GO:0032259/GO:0005783/GO:0005789/GO:0006629/GO:0008757/GO:0005739/GO:0008654/GO:0031966/GO:0000773/GO:0004608/GO:0080101/GO:0006656/GO:0008283/GO:0120162/GO:0008429/GO:0001835/GO:0006650/GO:0006686/GO:0007584/GO:0008285/GO:0033273/GO:0042493/GO:0043200/GO:0045471/GO:0046498/GO:0046500/GO:0050747/GO:0031526/GO:0042383/	cellular_component/molecular_function/biological_process/	J3QLU8/D3YTC7//J3KTR2
ENSG00000185825	2	-0.464661	0.331914	-0.849786	-0.49856	-0.401032	1.88213	ENSG00000185825	B cell receptor associated protein 31 [Source:HGNC Symbol;Acc:HGNC:16695]	BCAP31		GO:0005739/GO:0016020/GO:0016021/GO:0006886/GO:0015031/GO:0005783/GO:0005789/GO:0005515/GO:0006915/GO:0016192/GO:0005887/GO:0006888/GO:0005829/GO:2001244/GO:0007204/GO:0005811/GO:0043280/GO:0070973/GO:0033116/GO:0002474/GO:0071556/GO:1903071/GO:0035584/GO:0032471/GO:0051561/GO:0005784/GO:0042288/GO:0044877/GO:0007283/GO:1904154/GO:0000139/GO:0030136/GO:0032580/GO:0097038	cellular_component/biological_process/molecular_function	C9JQ75/C9J0M4//C9JMD7/C9JM14/C9JSP1/A0A2R8Y5M6
ENSG00000143570	2	-0.274044	0.817214	-1.0123	-0.945124	-0.111095	1.52535	ENSG00000143570	solute carrier family 39 member 1 [Source:HGNC Symbol;Acc:HGNC:12876]	SLC39A1		GO:0016020/GO:0016021/GO:0055085/GO:0005783/GO:0005789/GO:0006811/GO:0005886/GO:0046873/GO:0030001/GO:0005385/GO:0071577/GO:0006829/GO:0022890/GO:0006812/GO:0005102/GO:0001701/GO:0048701/GO:0060173	cellular_component/biological_process/molecular_function	Q5T4K4/A0A0A0MTL8/Q5T4K2/Q5T4K3/
ENSG00000173486	2	-0.218972	0.877075	-0.970026	-0.889414	-0.329165	1.5305	ENSG00000173486	FK506 binding protein 2 [Source:HGNC Symbol;Acc:HGNC:3718]	FKBP2		GO:0016020/GO:0016853/GO:0005783/GO:0005789/GO:0003755/GO:0005515/GO:0000413/GO:0005528	cellular_component/molecular_function/biological_process	Q53XJ5/F5H0N4		hsa:2286	ko:K09569
ENSG00000105401	2	-0.194681	0.715068	-0.860192	-0.98493	-0.302852	1.62759	ENSG00000105401	cell division cycle 37 [Source:HGNC Symbol;Acc:HGNC:1735]	CDC37		GO:0005737/GO:0005829/GO:0018108/GO:0051301/GO:0005515/GO:0019887/GO:0019900/GO:0019901/GO:0051879/GO:0010608/GO:0045859/GO:0098779/GO:1990565/GO:0051082/GO:0070062/GO:0004713/GO:0038128/GO:0051087/GO:0006457/GO:0000079/GO:0097110/GO:0031072/GO:0006605/GO:0050821/GO:0060334/GO:0060338/GO:0101031/	cellular_component/biological_process/molecular_function/	K7EQA9/K7EIU0/A0A024R7B7/K7EL68/K7EJ06/K7EKQ2	path:hsa04151	hsa:11140	ko:K09554	PI3K-Akt signaling pathway - Homo sapiens (human)
ENSG00000156990	2	-0.436163	0.647305	-0.490624	-1.14812	-0.238268	1.66587	ENSG00000156990	RNA pseudouridine synthase D3 [Source:HGNC Symbol;Acc:HGNC:28437]	RPUSD3		GO:0003723/GO:0009982/GO:0001522/GO:0009451/GO:0006397/GO:0016853/GO:0005739/GO:0005515/GO:0005759/GO:0070131/	molecular_function/biological_process/cellular_component/	C9JM75//H7C454/H7C0R9/H7C0K9/H7C2C3/H7C0K7/H7C1H7
ENSG00000147955	2	-0.423444	0.748682	-0.825807	-0.91791	-0.22071	1.63919	ENSG00000147955	sigma non-opioid intracellular receptor 1 [Source:HGNC Symbol;Acc:HGNC:8157]	SIGMAR1		/GO:0005634/GO:0016020/GO:0016021/GO:0005783/GO:0005789/GO:0005886/GO:0042995/GO:0030054/GO:0031410/GO:0006869/GO:0045202/GO:0045211/GO:0038003/GO:0030426/GO:0005637/GO:0014069/GO:0005887/GO:0005811/GO:0005635/GO:0043523/GO:0070207/GO:0005640/GO:0008144/GO:0036474/GO:0004985/GO:0038023/GO:0007399	/cellular_component/biological_process/molecular_function	/Q5T1J1/A2A3U5
ENSG00000168528	2	-0.600558	0.624331	-0.6699	-0.909348	-0.16144	1.71691	ENSG00000168528	serine incorporator 2 [Source:HGNC Symbol;Acc:HGNC:23231]	SERINC2		GO:0016020/GO:0016021/GO:0006665/GO:0006658/GO:0070062/GO:1904219/GO:1904222	cellular_component/biological_process
ENSG00000130204	2	-0.544399	-0.160616	-1.37233	-0.112602	0.656844	1.53311	ENSG00000130204	translocase of outer mitochondrial membrane 40 [Source:HGNC Symbol;Acc:HGNC:18001]	TOMM40		/GO:0016020/GO:0016021/GO:0015031/GO:0055085/GO:0005829/GO:0005739/GO:0006811/GO:0030150/GO:0005515/GO:0005742/GO:0008320/GO:0005741/GO:0015288/GO:0006626/GO:0005743/GO:0031307/GO:0046930	/cellular_component/biological_process/molecular_function	K7EKG6//K7EKG4/K7EJ57
ENSG00000158435	2	-0.505942	0.0414692	-1.28864	-0.550766	0.902479	1.4014	ENSG00000158435	CCR4-NOT transcription complex subunit 11 [Source:HGNC Symbol;Acc:HGNC:25217]	CNOT11		GO:0005634/GO:0005737/GO:0005515/GO:0030014/GO:0031047/GO:0006977/GO:0005829/GO:0003674/GO:0000289/GO:0006417/GO:0008283	cellular_component/molecular_function/biological_process	/H7C0C7
ENSG00000107829	2	-0.430009	0.0421408	-1.35546	-0.455236	0.679798	1.51877	ENSG00000107829	F-box and WD repeat domain containing 4 [Source:HGNC Symbol;Acc:HGNC:10847]	FBXW4		GO:0005515/GO:0006511/GO:0007275/GO:0016055/GO:0005829/GO:0003674/GO:0043687/GO:0031146/GO:0019005/GO:0000151/GO:0004842/GO:0000209/GO:0030326/GO:0002053/GO:0042733/GO:0051216/GO:0060173	molecular_function/biological_process/cellular_component
ENSG00000120885	2	-0.878699	-0.0933206	-0.847048	-0.475321	0.579898	1.71449	ENSG00000120885	clusterin [Source:HGNC Symbol;Acc:HGNC:2095]	CLU		GO:0005615/GO:0005737/GO:0010628/GO:0005634/GO:0016020/GO:0005783/GO:0043231/GO:0005743/GO:0005829/GO:0005739/GO:0005515/GO:0005576/GO:0006915/GO:0048471/GO:0031410/GO:0009986/GO:0002376/GO:0045087/GO:0030449/GO:0031966/GO:0070062/GO:0050821/GO:0062023/GO:0072562/GO:0009615/GO:0032991/GO:0031625/GO:0042127/GO:0051092/GO:0006958/GO:0002576/GO:0001540/GO:0031093/GO:0005856/GO:0048156/GO:0006629/GO:…	cellular_component/biological_process/molecular_function/	E5RH61/E5RGB0/E5RG36//E7ETB4/H0YAS8/E5RJZ5/E7ERK6/E5RJD6/H0YLK8/H0YC35
ENSG00000172270	2	-0.62634	-0.193344	-0.930464	-0.7025	0.907494	1.54515	ENSG00000172270	basigin (Ok blood group) [Source:HGNC Symbol;Acc:HGNC:1116]	BSG		GO:0016020/GO:0016021/GO:0043231/GO:0030246/GO:0005739/GO:0005886/GO:0042470/GO:0005925/GO:0050900/GO:0005887/GO:0007411/GO:0005515/GO:0045296/GO:0070062/GO:0030424/GO:0007166/GO:0000139/GO:0030198/GO:0022617/GO:0072659/GO:0008028/GO:0006090/GO:0098632/GO:0007156/GO:0070593/GO:0005537/GO:0015718/GO:0007566/GO:0042475/GO:0043434/GO:0046689/GO:0046697/GO:0051591/GO:0002080/GO:0042383/GO:0045121/	cellular_component/molecular_function/biological_process/	Q54A51/R4GMX5/A0A087X2B5/A0A087WUV8//I3L192/R4GN83/A0A087X215/A0A2R8YDZ0
ENSG00000274523	2	-0.532239	-0.155308	-0.892039	-0.859791	0.91774	1.52164	ENSG00000274523	RCC1 like [Source:HGNC Symbol;Acc:HGNC:14948]	RCC1L		GO:0003723/GO:0016020/GO:0000166/GO:0005743/GO:0005525/GO:0005739/GO:0005515/GO:0019843/GO:0005085/GO:0031966/GO:0070131/GO:1990613/	molecular_function/cellular_component/biological_process/	A0A087WT38/
ENSG00000103257	2	-0.612613	-0.41032	-0.91359	-0.531516	0.850888	1.61715	ENSG00000103257	solute carrier family 7 member 5 [Source:HGNC Symbol;Acc:HGNC:11063]	SLC7A5		GO:0016020/GO:0016021/GO:0043231/GO:0055085/GO:0005829/GO:0005886/GO:0022857/GO:0005737/GO:0003333/GO:0007275/GO:0030154/GO:0006865/GO:0050900/GO:0007399/GO:0042605/GO:0005515/GO:0070062/GO:0016324/GO:1902475/GO:0006520/GO:0015179/GO:0015804/GO:0015171/GO:0015175/GO:0015807	cellular_component/biological_process/molecular_function	/A0A0C4DGL4
ENSG00000114353	2	-0.56082	-0.193333	-1.05473	-0.552521	0.710467	1.65094	ENSG00000114353	G protein subunit alpha i2 [Source:HGNC Symbol;Acc:HGNC:4385]	GNAI2		GO:0008284/GO:0005737/GO:0016020/GO:0046872/GO:0000166/GO:0007186/GO:0005829/GO:0005654/GO:0007165/GO:0003924/GO:0005525/GO:0005886/GO:0051301/GO:0005856/GO:0005515/GO:0005834/GO:0007049/GO:0019001/GO:0031683/GO:0007188/GO:0005813/GO:0005815/GO:0030496/GO:0070062/GO:0001664/GO:0006457/GO:0007193/GO:1903561/GO:0007584/GO:0007194/GO:0007214/GO:0001973//GO:0007189/GO:0007213/GO:0008283/GO:0030335/GO…	biological_process/cellular_component/molecular_function/	F8WE78//F8WBG4
ENSG00000072071	2	-0.551489	-0.163558	-1.09847	-0.60993	0.934301	1.48914	ENSG00000072071	adhesion G protein-coupled receptor L1 [Source:HGNC Symbol;Acc:HGNC:20973]	ADGRL1		GO:0016020/GO:0016021/GO:0004930/GO:0007186/GO:0030246/GO:0005886/GO:0042995/GO:0005515/GO:0007165/GO:0004888/GO:0007166/GO:0030054/GO:0045202/GO:0005887/GO:0030424/GO:0030426/GO:0014069/GO:0043005/GO:0042734/GO:0007189/GO:0090129/GO:0035584/GO:0016524/GO:0050839/GO:0007157/GO:0051965/	cellular_component/molecular_function/biological_process/	K7EK47//K7ERC3/K7ESH3
ENSG00000099364	2	-1.1028	0.308296	-0.942722	-0.406058	0.66033	1.48295	ENSG00000099364	F-box and leucine rich repeat protein 19 [Source:HGNC Symbol;Acc:HGNC:25300]	FBXL19		GO:0008270/GO:0003677//GO:0046872/GO:0005515/GO:0005829/GO:0043687/GO:0004842/GO:0000209/GO:0043161/GO:0019005	molecular_function//cellular_component/biological_process	/H3BPI8/H3BQP6/H3BVB1/H7C112/H3BTJ3/H3BPZ0/H3BME1
ENSG00000068001	2	-1.21052	0.439344	-0.963556	-0.28914	0.636728	1.38714	ENSG00000068001	hyaluronidase 2 [Source:HGNC Symbol;Acc:HGNC:5321]	HYAL2	00531+3.2.1.35	GO:0045944/GO:0005737/GO:0016020/GO:0005783/GO:0016787/GO:0003824/GO:0005975/GO:0005886/GO:0005515/GO:0008152/GO:0016798/GO:0000139/GO:0004415/GO:0048471/GO:0031410/GO:0045121/GO:0001822/GO:0051216/GO:0009986/GO:0005764/GO:0031225/GO:0009615/GO:0050729/GO:2000778/GO:0071347/GO:0071356/GO:0016324/GO:0005829/GO:2000484/GO:0030308/GO:0046718/GO:0030971/GO:0090575/GO:0005540/GO:0019899/GO:0010764/GO:…	biological_process/cellular_component/molecular_function	C9JSI7/C9J700/C9JSD1/C9JBF5/C9K016/
ENSG00000158552	2	-1.25594	0.464278	-0.845371	-0.371747	0.594152	1.41463	ENSG00000158552	zinc finger AN1-type containing 2B [Source:HGNC Symbol;Acc:HGNC:25206]	ZFAND2B		GO:0008270/GO:0046872/GO:0016020/GO:0005783/GO:0005789/GO:0005515/GO:0000502/GO:0031225/GO:0045047/GO:0043161/GO:0043567/GO:0036435/GO:0006616/GO:0031593/GO:0043130/	molecular_function/cellular_component/biological_process/	E7EV05/A0A087X0D9/A0A024R435//H7C491/B4DEN4/F8WEE4/E9PFU9/C9J1R6/B8ZZ56		hsa:130617
ENSG00000102119	2	-0.959274	0.417854	-1.00809	-0.615045	0.792436	1.37212	ENSG00000102119	emerin [Source:HGNC Symbol;Acc:HGNC:3331]	EMD		GO:0090090/GO:0048147/GO:0005634/GO:0016020/GO:0016021/GO:0005783/GO:0003779/GO:0031965/GO:0005515/GO:0005874/GO:0005635/GO:0045296/GO:0005637/GO:0005819/GO:0006936/GO:0032541/GO:0048487/GO:0005737/GO:0007517/GO:0071363/GO:0060828/GO:0007084/GO:0046827/GO:0005654/GO:0031616/GO:0005640/GO:0035914/	biological_process/cellular_component/molecular_function/	Q5HY57//F8WEQ1
ENSG00000182446	2	-0.994384	0.208773	-1.07067	-0.382456	0.828657	1.41008	ENSG00000182446	NPL4 homolog ubiquitin recognition factor [Source:HGNC Symbol;Acc:HGNC:18261]	NPLOC4		GO:0005634/GO:0005737/GO:0046872/GO:0005783/GO:0005829/GO:0005515/GO:0006511/GO:0031625/GO:0030970/GO:0005654/GO:0032480/GO:0043130/GO:0043161/GO:0070987/GO:0034098/GO:0039536/GO:0007030/GO:0030433/GO:0036501/GO:0042175/	cellular_component/molecular_function/biological_process/	A0A0D9SFI9//A0A024R8R4/I3L3I1/I3L0W3/K7EJN1/I3L4S2/I3L283/I3L4U9/I3L281	path:hsa04141	hsa:55666	ko:K14015	Protein processing in endoplasmic reticulum - Homo sapiens (human)
ENSG00000068028	2	-1.05532	0.069235	-0.439985	-0.626081	0.254623	1.79753	ENSG00000068028	Ras association domain family member 1 [Source:HGNC Symbol;Acc:HGNC:9882]	RASSF1		GO:0005634/GO:0005737/GO:0046872/GO:0035556/GO:0007165/GO:0008270/GO:0005856/GO:0005515/GO:0007049/GO:0005874/GO:0070507/GO:0000922/GO:0005815/GO:0005819/GO:0007265/GO:0015630/GO:0007050	cellular_component/molecular_function/biological_process
ENSG00000155158	2	-1.0497	0.151257	-0.288656	-0.83608	0.288305	1.73487	ENSG00000155158	tetratricopeptide repeat domain 39B [Source:HGNC Symbol;Acc:HGNC:23704]	TTC39B		GO:0006629/GO:0042632/GO:0090181/GO:0010874/GO:0010887/	biological_process/	H0YAJ6/
ENSG00000072062	2	-0.509224	0.387427	-0.856311	-0.997522	0.313014	1.66262	ENSG00000072062	protein kinase cAMP-activated catalytic subunit alpha [Source:HGNC Symbol;Acc:HGNC:9380]	PRKACA	04150+2.7.11.11/	GO:0010881/GO:0002027/GO:0006397/GO:0005634/GO:0005737/GO:0016607/GO:0016020/GO:0000166/GO:0004672/GO:0004674/GO:0005524/GO:0006468/GO:0005829/GO:0016740/GO:0031514/GO:0016301/GO:0016310/GO:0045171/GO:0005739/GO:0005886/GO:0042995/GO:0005515/GO:0048471/GO:0031410/GO:0000287/GO:0004691/GO:0019904/GO:0030145/GO:0034237/GO:0001707/GO:0001843/GO:0010737/GO:0018105/GO:0018107/GO:0046777/GO:0046827/GO:…	biological_process/cellular_component/molecular_function/	A0A024R7J0//K7ERP6/Q15136/K7ENJ5/K7EMV1	path:hsa04724/path:hsa04726/path:hsa05205/path:hsa04922/path:hsa04611/path:hsa04912/path:hsa04742/path:hsa04713/path:hsa05030/path:hsa04371/path:hsa04725/path:hsa04915/path:hsa04934/path:hsa05034/path:hsa04211/path:hsa04913/path:hsa05032/path:hsa04540/path:hsa04916/path:hsa04921/path:hsa04962/path:hsa05200/path:hsa01522/path:hsa04310/path:hsa04010/path:hsa04926/path:hsa05166/path:hsa04020/path:hs…	hsa:5566	ko:K04345	Glutamatergic synapse - Homo sapiens (human)/Serotonergic synapse - Homo sapiens (human)/Proteoglycans in cancer - Homo sapiens (human)/Glucagon signaling pathway - Homo sapiens (human)/Platelet activation - Homo sapiens (human)/GnRH signaling pathway - Homo sapiens (human)/Taste transduction - Homo sapiens (human)/Circadian entrainment - Homo sapiens (human)/Cocaine addiction - Homo sapiens (hum…
ENSG00000203950	2	-0.459292	0.0349732	-1.02556	-0.750011	0.486027	1.71386	ENSG00000203950	retrotransposon Gag like 8A [Source:HGNC Symbol;Acc:HGNC:24514]	RTL8A		GO:0005515	molecular_function
ENSG00000165458	2	-0.578109	0.173651	-0.93198	-0.714245	0.265652	1.78503	ENSG00000165458	inositol polyphosphate phosphatase like 1 [Source:HGNC Symbol;Acc:HGNC:6080]	INPPL1		/GO:0005737/GO:0016020/GO:0005794/GO:0005829/GO:0016787/GO:0003779/GO:0007155/GO:0005856/GO:0042995/GO:0005515/GO:0002376/GO:0046856/GO:0006897/GO:0030027/GO:0030175/GO:0042169/GO:0007015/GO:0017124/GO:0019221/GO:0006661/GO:0043647/GO:0034485/GO:0052659/GO:0001958/GO:0006006/GO:0008285/GO:0009791/GO:0010629/GO:0032868/GO:0044255/GO:0097178/GO:0005886	/cellular_component/molecular_function/biological_process	F5GWY9/H0YFZ4/F5GY16/F5H588/H7BXR2/A0A0A0MTP6/F5GYK9//H0YFB4
ENSG00000005486	2	-0.78476	0.168621	-0.914489	-0.606482	0.409773	1.72734	ENSG00000005486	rhomboid domain containing 2 [Source:HGNC Symbol;Acc:HGNC:23082]	RHBDD2		GO:0016020/GO:0016021/GO:0005794/GO:0005634/GO:0005654/GO:0004252/GO:0006508/GO:0000139/GO:0048471/	cellular_component/molecular_function/biological_process/	Q9UDT1/
ENSG00000131037	2	-1.19872	-0.130341	-0.38368	-0.0688931	-0.059715	1.84135	ENSG00000131037	EPS8 like 1 [Source:HGNC Symbol;Acc:HGNC:21295]	EPS8L1		/GO:0005737/GO:0005829/GO:0003779/GO:0005515/GO:0005886/GO:0045296/GO:0070062/GO:0032587/GO:0032991/GO:0007266/GO:0005089/GO:0030676/GO:0042608/GO:0035023/GO:1900029/GO:0016301/GO:0016310	/cellular_component/molecular_function/biological_process	K7EKX9//K7ELW3/K7EN83/B4DKV7
ENSG00000166595	2	-0.956524	-0.0700899	-0.614583	0.0198303	-0.281934	1.9033	ENSG00000166595	cytosolic iron-sulfur assembly component 2B [Source:HGNC Symbol;Acc:HGNC:24261]	CIAO2B		GO:0005634/GO:0005737/GO:0005829/GO:0005654/GO:0005856/GO:0005515/GO:0016226/GO:0005819/GO:0007059/GO:0097428/GO:0071817/GO:0097361/	cellular_component/molecular_function/biological_process/	/J3QLT9/H3BNV7/J3KS95
ENSG00000162889	2	-1.02745	-0.0183795	-0.86411	0.19418	-0.0607377	1.77649	ENSG00000162889	mitogen-activated protein kinase-activated protein kinase 2 [Source:HGNC Symbol;Acc:HGNC:6887]	MAPKAPK2	/05165+2.7.11.1/04150+2.7.11.1/04926+2.7.11.1/04714+2.7.11.1/04151+2.7.11.1	GO:0035924/GO:0005634/GO:0005737/GO:0005813/GO:0000166/GO:0004672/GO:0004674/GO:0005524/GO:0006468/GO:0005654/GO:0016740/GO:0016301/GO:0016310/GO:0005515/GO:0006974/GO:0006954/GO:0035556/GO:0018105/GO:0005829/GO:0070062/GO:0032496/GO:0005516/GO:0002224/GO:0043488/GO:0048010/GO:0051019/GO:0000187/GO:0034097/GO:1900034/GO:0046777/GO:0032680/GO:0070935/GO:0006691/GO:0000165/GO:0004683/GO:0009931/GO:…	biological_process/cellular_component/molecular_function
ENSG00000104883	2	-1.05909	-0.00670777	-0.896465	0.386315	-0.129518	1.70547	ENSG00000104883	peroxisomal biogenesis factor 11 gamma [Source:HGNC Symbol;Acc:HGNC:20208]	PEX11G		GO:0016020/GO:0016021/GO:0005779/GO:0016559/GO:0005777/GO:0005778/GO:0005515/GO:0032991/GO:0044375/GO:0031231	cellular_component/biological_process/molecular_function	M0R328/
ENSG00000140497	2	-0.712014	-0.0504827	-1.03501	-0.0977555	0.0493828	1.84588	ENSG00000140497	secretory carrier membrane protein 2 [Source:HGNC Symbol;Acc:HGNC:10564]	SCAMP2		GO:0016020/GO:0016021/GO:0015031/GO:0005794/GO:0043231/GO:0005515/GO:0030133/GO:0005768/GO:0070062/GO:0000139/GO:0055038/GO:0006892/GO:0032588	cellular_component/biological_process/molecular_function	H3BV04/H3BN93/A0A140VK92/H3BQW2/H3BPL9/H3BUB6/H3BMN2		hsa:10066	ko:K19995
ENSG00000123064	2	-0.959515	0.215454	-0.961789	-0.0100699	-0.046358	1.76228	ENSG00000123064	DEAD-box helicase 54 [Source:HGNC Symbol;Acc:HGNC:20084]	DDX54		GO:0005634/GO:0003676/GO:0003723/GO:0016020/GO:0005794/GO:0000166/GO:0005524/GO:0005730/GO:0016787/GO:1903507/GO:0004386/GO:0004004/GO:0003714/GO:0030331/GO:0005102/GO:0006396/GO:0030520/GO:0016070/	cellular_component/molecular_function/biological_process/	H0YHZ9/H0YHH7//F8VRX4
ENSG00000091947	2	-0.943893	-0.339817	-0.929399	0.0572898	0.444369	1.71145	ENSG00000091947	transmembrane protein 101 [Source:HGNC Symbol;Acc:HGNC:28653]	TMEM101		GO:0016020/GO:0016021/GO:0005575/GO:0043123/	cellular_component/biological_process/	K7EM72/K7EM07//K7ERS4/K7EPU9
ENSG00000213563	2	-1.05448	0.0851915	-0.945343	-0.0850474	0.299651	1.70003	ENSG00000213563	chromosome 8 open reading frame 82 [Source:HGNC Symbol;Acc:HGNC:33826]	C8orf82				H0YF29//H0YEK9/J3KNI2
ENSG00000105419	2	-1.02006	0.00686142	-1.11399	0.0763516	0.473295	1.57754	ENSG00000105419	Meis homeobox 3 [Source:HGNC Symbol;Acc:HGNC:29537]	MEIS3		GO:0005634/GO:0006355/GO:0003677/GO:0045944/GO:0006357/GO:0000981/GO:0043565/GO:0001228/GO:0003682/GO:0051897/GO:2001234/	cellular_component/biological_process/molecular_function/	/A0A024R0W2/H0YLL0/A0A024R0S2/H0YMV2/H3BLU4/U3KQJ9/U3KQV2/H0YNA8/Q59FK5		hsa:56917	ko:K16671
ENSG00000104904	2	-0.743814	0.365398	-1.49944	0.102256	0.398876	1.37672	ENSG00000104904	ornithine decarboxylase antizyme 1 [Source:HGNC Symbol;Acc:HGNC:8095]	OAZ1		GO:0005829/GO:0008073/GO:0006595/GO:0043086/GO:0005634/GO:0045732/GO:0005737/GO:0005515/GO:0006596/GO:0090316/GO:0006521/GO:1902268	cellular_component/molecular_function/biological_process	K7EPM6//K7ERW1/J3QQY4
ENSG00000233927	2	-0.619677	0.0357677	-1.35709	0.00118301	0.302222	1.63759	ENSG00000233927	ribosomal protein S28 [Source:HGNC Symbol;Acc:HGNC:10418]	RPS28		GO:0003723/GO:0005737/GO:0006412/GO:0002181/GO:0005783/GO:0003735/GO:0005840/GO:0005829/GO:0005515/GO:0022627/GO:0042254/GO:0006364/GO:0042274/GO:0000028/GO:0005654/GO:0070062/GO:0006413/GO:0030490/GO:0000184/GO:0005791/GO:0006614/GO:0098556/GO:0015935/GO:0042788	molecular_function/cellular_component/biological_process	B2R4R9	path:hsa03010	hsa:6234	ko:K02979	Ribosome - Homo sapiens (human)
ENSG00000185818	2	-0.700227	0.245395	-1.21415	-0.230559	0.202099	1.69744	ENSG00000185818	N-acetyltransferase 8 like [Source:HGNC Symbol;Acc:HGNC:26742]	NAT8L		GO:0005739/GO:0005737/GO:0016020/GO:0016021/GO:0016740/GO:0005783/GO:0031090/GO:0043231/GO:0016746/GO:0031966/GO:0005759/GO:0030867/GO:0008652/GO:0017188	cellular_component/molecular_function/biological_process	A0A0C4DFQ6/
ENSG00000176340	2	-1.10205	0.525215	-0.494108	-0.346911	-0.325481	1.74333	ENSG00000176340	cytochrome c oxidase subunit 8A [Source:HGNC Symbol;Acc:HGNC:2294]	COX8A		GO:0016020/GO:0016021/GO:0005743/GO:0005739/GO:0005515/GO:1902600/GO:0004129/GO:0022900/GO:0006091/GO:0045277	cellular_component/molecular_function/biological_process	Q53XN1	path:hsa04714/path:hsa04260/path:hsa05016/path:hsa04932/path:hsa05012/path:hsa01100/path:hsa05010/path:hsa00190	hsa:1351	ko:K02273	Thermogenesis - Homo sapiens (human)/Cardiac muscle contraction - Homo sapiens (human)/Huntington disease - Homo sapiens (human)/Non-alcoholic fatty liver disease (NAFLD) - Homo sapiens (human)/Parkinson disease - Homo sapiens (human)/Metabolic pathways - Homo sapiens (human)/Alzheimer disease - Homo sapiens (human)/Oxidative phosphorylation - Homo sapiens (human)
ENSG00000213221	2	-0.980599	0.806678	-0.480493	-0.567045	-0.411352	1.63281	ENSG00000213221	DNL-type zinc finger [Source:HGNC Symbol;Acc:HGNC:33879]	DNLZ		/GO:0008270/GO:0046872/GO:0005654/GO:0005739/GO:0030150/GO:0051087/GO:0006457/GO:0050821	/molecular_function/cellular_component/biological_process	/Q5SXM7
ENSG00000276529	2	-0.887118	0.595789	-0.466624	-0.696371	-0.29701	1.75133
ENSG00000087152	2	-0.691512	0.430693	-1.0193	-0.56505	0.123913	1.72125	ENSG00000087152	ataxin 7 like 3 [Source:HGNC Symbol;Acc:HGNC:25416]	ATXN7L3		/GO:0005634/GO:0046872/GO:0006325/GO:0008270/GO:0003713/GO:0030374/GO:0016578/GO:0045893/GO:0000124/GO:0071819/GO:0010390/GO:0005515	/cellular_component/molecular_function/biological_process	K7EJK2/K7ENZ2/K7EMZ3//K7EKG9/K7ENU1
ENSG00000185475	2	-0.837423	0.400233	-0.848723	-0.544966	0.0653929	1.76549	ENSG00000185475	transmembrane protein 179B [Source:HGNC Symbol;Acc:HGNC:33744]	TMEM179B		GO:0016020/GO:0016021/GO:0016607/GO:0005730/GO:0005886/GO:0043312/GO:0030667/GO:0035577/GO:0101003	cellular_component/biological_process	G3V185//H0YEV1
ENSG00000114650	2	-0.938194	0.328679	-0.740784	-0.487392	0.0422354	1.79546	ENSG00000114650	SREBF chaperone [Source:HGNC Symbol;Acc:HGNC:30634]	SCAP		GO:0016020/GO:0016021/GO:0005789/GO:0000139/GO:0032934/GO:0032933/GO:0005783/GO:0005794/GO:0006629/GO:0008202/GO:0031410/GO:0008203/GO:0005515/GO:0012507/GO:0051082/GO:0045541/GO:0044877/GO:0001666/GO:0006955/GO:0007568/GO:0019217/GO:0032868/GO:0042304/GO:0044255/GO:0045540/GO:0045716/GO:0032991/GO:0043231/	cellular_component/molecular_function/biological_process/	D6RA39/F8WEH8//F8WDP3/F8W9W7/C9JFY0/F8W921/C9JQ35/A0A0A0MTG6
ENSG00000089693	2	-0.842722	0.735803	-0.851057	-0.506739	-0.188141	1.65286	ENSG00000089693	myeloid leukemia factor 2 [Source:HGNC Symbol;Acc:HGNC:7126]	MLF2		GO:0005634/GO:0005737/GO:0016020/GO:0005515/GO:0006355/GO:0003677/	cellular_component/molecular_function/biological_process/	F5H800/F5H7L5/Q5U0N1/F5H0Y3		hsa:8079
ENSG00000130733	2	-0.844035	0.625774	-0.866329	-0.433398	-0.19114	1.70913	ENSG00000130733	Yip1 domain family member 2 [Source:HGNC Symbol;Acc:HGNC:28476]	YIPF2		GO:0016020/GO:0016021/GO:0016192/GO:0005794/GO:0005515/GO:0017137/GO:0031902/GO:0005768/GO:0005802/GO:0005797/GO:0000138/GO:0030133/	cellular_component/biological_process/molecular_function/	K7EL70/A0A024R7E1/K7ERW0/K7EJN9/K7ENZ5/K7EQH3/K7ENM8/K7EM92/K7EIP7		hsa:78992	ko:K22940
ENSG00000104774	2	-0.920932	0.801771	-0.868333	-0.530079	-0.0544015	1.57197	ENSG00000104774	mannosidase alpha class 2B member 1 [Source:HGNC Symbol;Acc:HGNC:6826]	MAN2B1		GO:0046872/GO:0030246/GO:0016787/GO:0003824/GO:0005975/GO:0008152/GO:0016798/GO:0005615/GO:0005764/GO:0005576/GO:0004559/GO:0006013/GO:0070062/GO:0043312/GO:0006517/GO:0005774/GO:0006464/GO:0009313/GO:0043202/GO:0035578/	molecular_function/biological_process/cellular_component/	/M0QZG6/M0QYZ1/M0R174/M0QXY0
ENSG00000221988	2	-0.998943	0.750375	-0.916962	-0.512679	0.158223	1.51999	ENSG00000221988	palmitoyl-protein thioesterase 2 [Source:HGNC Symbol;Acc:HGNC:9326]	PPT2		GO:0008474/GO:0016790/GO:0098734/GO:0016787/GO:0005764/GO:0098599/GO:0070062/GO:0043202/GO:0046949/GO:0016020/GO:0016021	molecular_function/biological_process/cellular_component	/A0A1U9X8D2/A2ABN6/G8JLL2/A2ABN7	path:hsa00062/path:hsa04142/path:hsa01100/path:hsa01212	hsa:9374	ko:K01074	Fatty acid elongation - Homo sapiens (human)/Lysosome - Homo sapiens (human)/Metabolic pathways - Homo sapiens (human)/Fatty acid metabolism - Homo sapiens (human)
ENSG00000161888	2	-1.49466	0.329489	-0.716395	0.118231	0.345211	1.41812	ENSG00000161888	SPC24 NDC80 kinetochore complex component [Source:HGNC Symbol;Acc:HGNC:26913]	SPC24		/GO:0005634/GO:0005730/GO:0051301/GO:0005694/GO:0005515/GO:0007049/GO:0000775/GO:0000776/GO:0000777/GO:0005829/GO:0031262	/cellular_component/biological_process/molecular_function	K7EJV2/K7EJH0/K7EMX1/K7ESQ2//K7ERQ7/A0A0A0MSN0
ENSG00000279573	2	-1.39484	0.0490461	-0.797248	0.404607	0.260283	1.47816
ENSG00000103152	2	-1.55626	0.746995	-0.568303	-0.240292	0.402361	1.2155	ENSG00000103152	N-methylpurine DNA glycosylase [Source:HGNC Symbol;Acc:HGNC:7211]	MPG		GO:0016020/GO:0016021/GO:0003677/GO:0003824/GO:0006284/GO:0003905/GO:0005634/GO:0005737/GO:0016787/GO:0005739/GO:0005515/GO:0006281/GO:0006974/GO:0005654/GO:0003684/GO:0045007/GO:0042645/GO:0019104/GO:0008725/GO:0043916/GO:0052821/GO:0052822/GO:0006307	cellular_component/molecular_function/biological_process	A2IDA3//Q1W6H1	path:hsa03410	hsa:4350	ko:K03652	Base excision repair - Homo sapiens (human)
ENSG00000164081	2	-1.40635	0.581068	-0.630216	-0.322985	0.340821	1.43766	ENSG00000164081	testis expressed 264 [Source:HGNC Symbol;Acc:HGNC:30247]	TEX264		/GO:0005515/GO:0005576/GO:0002576/GO:0031093	/molecular_function/cellular_component/biological_process	C9JHH5/C9J7N0/C9JXQ7/A0A087WTU3/C9JUC3//C9JL43
ENSG00000163870	2	-1.45762	0.991544	-0.618585	-0.0180709	-0.119894	1.22263	ENSG00000163870	transmembrane protein adipocyte associated 1 [Source:HGNC Symbol;Acc:HGNC:30413]	TPRA1		GO:0040016/GO:1901991/GO:0016020/GO:0016021/GO:0005515/GO:0007186/GO:0004930/GO:0006629/GO:0007568/	biological_process/cellular_component/molecular_function/	C9JVW5/F8WC44//C9JZ00/C9JU06
ENSG00000161395	2	-1.28026	0.943114	-0.895285	-0.0336258	-0.025506	1.29157	ENSG00000161395	post-GPI attachment to proteins 3 [Source:HGNC Symbol;Acc:HGNC:23719]	PGAP3		GO:0016021/GO:0000139/GO:0006506/GO:0016020/GO:0005783/GO:0005789/GO:0005794/GO:0031227/GO:0016788/GO:0006505/	cellular_component/biological_process/molecular_function/	J3QRN7//A0A087WTP0/J3KTJ2/J3QQL0/J3QKU0
ENSG00000267280	2	-1.17759	0.406171	0.36089	-0.437241	-0.752456	1.60022
ENSG00000099622	2	-1.43128	0.624728	0.0196848	-0.47319	-0.248325	1.50838	ENSG00000099622	cold inducible RNA binding protein [Source:HGNC Symbol;Acc:HGNC:1982]	CIRBP		GO:0003676/GO:0003723/GO:0005634/GO:0005737/GO:0005730/GO:0005515/GO:0005654/GO:0045727/GO:0048026/GO:0005681/GO:1990904/GO:0010494/GO:0003730/GO:0009411/GO:0034063/GO:0030371/GO:0009409/GO:0008266/GO:0048255/GO:0070181/GO:0017148/	molecular_function/cellular_component/biological_process/	Q53XX5/K7ENX8/K7EQL0//K7EJV5/F6WMK9/K7ELL4/K7EIF7/K7EJV1/K7ER40/K7EQR7/K7ENN6/K7ELV6/K7ELT6/K7EQX4/K7EMY9/K7EPM4/D6W5Y5		hsa:1153	ko:K13195
ENSG00000138621	2	-0.763523	-0.247396	0.763789	-0.910426	-0.487433	1.64499	ENSG00000138621	phosphopantothenoylcysteine decarboxylase [Source:HGNC Symbol;Acc:HGNC:28107]	PPCDC		GO:0003824/GO:0016829/GO:0005515/GO:0016831/GO:0042802/GO:0015937/GO:0005829/GO:0009108/GO:0004633	molecular_function/biological_process/cellular_component	H3BRQ0/H3BSE3/H3BPW5/H3BU63/H3BU34/H3BQB0/
ENSG00000167118	2	-0.917982	0.0948584	0.426261	-0.777424	-0.568873	1.74316	ENSG00000167118	ubiquitin related modifier 1 [Source:HGNC Symbol;Acc:HGNC:28378]	URM1		GO:0005737/GO:0008033/GO:0005829/GO:0005515/GO:0002098/GO:0032447/GO:0034227/GO:0097163/	cellular_component/biological_process/molecular_function/	A0A024R8C7/Q5T4A9/	path:hsa04122	hsa:81605	ko:K12161	Sulfur relay system - Homo sapiens (human)
ENSG00000146592	2	-0.457889	0.0370951	0.0294769	-0.599097	-0.908131	1.89855	ENSG00000146592	cAMP responsive element binding protein 5 [Source:HGNC Symbol;Acc:HGNC:16844]	CREB5		GO:0003676/GO:0005634/GO:0046872/GO:0006355/GO:0003677/GO:0003700/GO:0045893/GO:0006357/GO:0005515/GO:0000981/GO:0070062/GO:0006366/	molecular_function/cellular_component/biological_process/	/H9KVC5/H0YFV2/C9JN33
ENSG00000105048	2	-0.501457	-0.224841	-0.0156133	-0.906712	-0.297436	1.94606	ENSG00000105048	troponin T1 slow skeletal type [Source:HGNC Symbol;Acc:HGNC:11948]	TNNT1		GO:0005515/GO:0005861/GO:0006937/GO:0005509/GO:0003009/GO:0005829/GO:0005523/GO:0030049/GO:0045214/GO:0006936/GO:0060048/GO:0030899/GO:0031014/GO:0045932/GO:0014883/GO:0031444/	molecular_function/cellular_component/biological_process/	M0QY38/K7EKB5/K7ELB0/M0QZY5//Q3B759/M0QZU8/M0QX01/K7EQL4/K7EKM3
ENSG00000102125	2	-0.564215	-0.0114902	0.145591	-0.939121	-0.507226	1.87646	ENSG00000102125	tafazzin [Source:HGNC Symbol;Acc:HGNC:11577]	TAZ		GO:0016746/GO:0006644/GO:0005737/GO:0016020/GO:0016021/GO:0007507/GO:0005743/GO:0060048/GO:0003841/GO:0005739/GO:0032049/GO:0006936/GO:0007519/GO:0007007/GO:0035965/GO:0008374/GO:0047184/GO:0030097/GO:0032981/GO:0042407/GO:0042775/GO:0048738/GO:0010468/GO:1900210/GO:2001171/GO:0005634/GO:0005829	molecular_function/biological_process/cellular_component	H7C2I9/A0A087X0T0/A0A0S2Z4K9/A0A087WYT1/A0A087WWD5/A0A0S2Z4E6/A0A0S2Z4K0/A0A0S2Z4F4/F6Y2X3/C9J699	path:hsa00564	hsa:6901	ko:K13511	Glycerophospholipid metabolism - Homo sapiens (human)
ENSG00000163719	2	-0.0913152	-1.10352	-0.18209	-0.647129	0.214046	1.81001	ENSG00000163719	myotubularin related protein 14 [Source:HGNC Symbol;Acc:HGNC:26190]	MTMR14		GO:0005737/GO:0016787/GO:0005515/GO:0004725/GO:0016311/GO:0035335/GO:0048471/GO:0006470/GO:0004438/GO:0005829/GO:0001726/GO:0006661/GO:0004722/GO:0052629/GO:0016236/	cellular_component/molecular_function/biological_process/	/C9JR61/F8WCC0/B4DQK9/F8WCG0/F8WBT3/C9JSR1/B4DJ23/F8WEA3
ENSG00000241553	2	-0.566179	-0.846979	-0.626819	-0.285569	0.536857	1.78869	ENSG00000241553	actin related protein 2/3 complex subunit 4 [Source:HGNC Symbol;Acc:HGNC:707]	ARPC4		GO:0005634/GO:0005737/GO:0003779/GO:0015629/GO:0005856/GO:0042995/GO:0005515/GO:0030041/GO:0030833/GO:0034314/GO:0005885/GO:0038096/GO:0030674/GO:0005829/GO:0051015/GO:0070062/GO:0035861/GO:0061024/GO:0048013/GO:0019899/GO:0005200/GO:0045010	cellular_component/molecular_function/biological_process	/R4GN08/F8WDD7/F8WDW3
ENSG00000161533	2	-0.879722	-0.481106	-0.297842	-0.753299	0.742486	1.66948	ENSG00000161533	acyl-CoA oxidase 1 [Source:HGNC Symbol;Acc:HGNC:119]	ACOX1	00592+1.3.3.6/00071+1.3.3.6/	GO:0016020/GO:0043231/GO:0005634/GO:0005730/GO:0005654/GO:0016491/GO:0050660/GO:0055114/GO:0016627/GO:0005886/GO:0006629/GO:0006631/GO:0071949/GO:0005777/GO:0003997/GO:0006635/GO:0005829/GO:0005102/GO:0006625/GO:0005782/GO:0047485/GO:0006693/GO:0033540/GO:0036109/GO:0005504/GO:0055088/GO:0019216/GO:0006091/GO:0019395/GO:0016401/GO:0030165/GO:0000038/GO:0007283/GO:0005737/GO:0005778/	cellular_component/molecular_function/biological_process/	I3L2U4//I3L4S5/K7ESC7/K7ENF1/K7ELT1/I3L0T4
ENSG00000070614	2	-0.523535	-0.515776	-0.344082	-0.72558	0.162536	1.94644	ENSG00000070614	N-deacetylase and N-sulfotransferase 1 [Source:HGNC Symbol;Acc:HGNC:7680]	NDST1		GO:0016020/GO:0016021/GO:0016787/GO:0008146/GO:0015016//GO:0016740/GO:0005794/GO:0003824/GO:0008152/GO:0005515/GO:0000139/GO:0006954/GO:0043410/GO:0006024/GO:0015012/GO:0006790/GO:0030901/GO:0030210/GO:0019213/GO:0042328/GO:0015014/GO:0030900/GO:0050119/GO:0000271/GO:0003279/GO:0006477/GO:0007507/GO:0007585/GO:0008543/GO:0009887/GO:0030203/GO:0035904/GO:0045880/GO:0048702/GO:0048703/GO:0060976	cellular_component/molecular_function//biological_process	E5RG24//E7EVJ3/E5RG58/E5RGN9
ENSG00000131475	2	-0.5276	-0.48097	-0.637936	-0.730581	0.586743	1.79034	ENSG00000131475	vacuolar protein sorting 25 homolog [Source:HGNC Symbol;Acc:HGNC:28122]	VPS25		GO:0005634/GO:0005737/GO:0016020/GO:0015031/GO:0005829/GO:0042803/GO:0005515/GO:0071985/GO:0000814/GO:0005654/GO:0005768/GO:0070062/GO:0016197/GO:0016236/GO:0036258/GO:0010008/GO:0005198/GO:0047485/GO:0007175/GO:0043328	cellular_component/biological_process/molecular_function	K7EKV4/A0A024R1X3/K7EP45/K7ENE3	path:hsa04144	hsa:84313	ko:K12189	Endocytosis - Homo sapiens (human)
ENSG00000088832	2	-0.3183	-0.41624	-0.604532	-0.941864	0.480345	1.80059	ENSG00000088832	FK506 binding protein 1A [Source:HGNC Symbol;Acc:HGNC:3711]	FKBP1A		GO:0005737/GO:0016020/GO:0016853/GO:0005829/GO:0003755/GO:0005515/GO:0016529/GO:0006457/GO:0043123/GO:0044325/GO:0033017/GO:0032092/GO:0030018/GO:0097435/GO:0034713/GO:0048185/GO:0031398/GO:0032925/GO:0055010/GO:0046332/GO:0003007/GO:0032880/GO:0022417/GO:0060347/GO:0007183/GO:0042110/GO:0042026/GO:0006458/GO:0060314/GO:0070588/GO:0014802/GO:1990425/GO:0061077/GO:0005160/GO:0005527/GO:0005528/GO:…	cellular_component/molecular_function/biological_process/	Q5W0X3/Q1JUQ3/A0A087WTS4/A0A087WZM5/Q1JUQ5/
ENSG00000188486	2	-0.644481	-0.340552	-0.552445	-0.410548	-0.0500759	1.9981	ENSG00000188486	H2A histone family member X [Source:HGNC Symbol;Acc:HGNC:4739]	H2AFX		GO:0005634/GO:0016607/GO:0005654/GO:0003677/GO:0046982/GO:0006334/GO:0000786/GO:0005694/GO:0005515/GO:0006281/GO:0006310/GO:0006974/GO:0007049/GO:0006302/GO:0051321/GO:0005813/GO:0000790/GO:0006325/GO:0070062/GO:0045739/GO:0016032/GO:0019899/GO:0042393/GO:0000781/GO:0000077/GO:0006303/GO:0010212/GO:0090734/GO:0003684/GO:0000724/GO:0007283/GO:0021987/GO:0071480/GO:0090398/GO:0000785/GO:0000794/GO:…	cellular_component/molecular_function/biological_process
ENSG00000279494	2	-0.599801	-0.683658	-0.437797	-0.109468	-0.155484	1.98621
ENSG00000071859	2	-0.244636	-0.261663	-0.553986	-0.870216	-0.0206724	1.95117	ENSG00000071859	family with sequence similarity 50 member A [Source:HGNC Symbol;Acc:HGNC:18786]	FAM50A		GO:0005634/GO:0003723/GO:0005654/GO:0007283	cellular_component/molecular_function/biological_process	B0S8I6/
ENSG00000157978	2	-0.248092	-0.0669797	-0.640959	-0.987754	0.0613084	1.88248	ENSG00000157978	low density lipoprotein receptor adaptor protein 1 [Source:HGNC Symbol;Acc:HGNC:18640]	LDLRAP1		GO:1904707/GO:0042632/GO:0071345/GO:0005737/GO:0009967/GO:0006629/GO:0005829/GO:0008202/GO:0005515/GO:0008203/GO:0005886/GO:0006897/GO:0005769/GO:0030301/GO:0009925/GO:0048260/GO:0061024/GO:0009898/GO:0030424/GO:0035591/GO:0030665/GO:0030159/GO:0030276/GO:0035615/GO:0001540/GO:0034383/GO:0090118/GO:0055037/GO:0050750/GO:0006898/GO:1905581/GO:1905602/GO:0001784/GO:1903076/GO:0005883/GO:0005546/GO:…	biological_process/cellular_component/molecular_function
ENSG00000110917	2	-0.649734	0.0606151	-0.384683	-0.537418	-0.468212	1.97943	ENSG00000110917	malectin [Source:HGNC Symbol;Acc:HGNC:28973]	MLEC		GO:0016020/GO:0016021/GO:0005783/GO:0005789/GO:0030246/GO:0005975/GO:0005886/GO:0006457/GO:0043312/GO:0035579/GO:0019899	cellular_component/molecular_function/biological_process	H0YG07/F5GX14/F5H1S8/
ENSG00000124762	2	-0.48275	0.158098	-0.432469	-0.750727	-0.440759	1.94861	ENSG00000124762	cyclin dependent kinase inhibitor 1A [Source:HGNC Symbol;Acc:HGNC:1784]	CDKN1A		GO:1904706/GO:0008285/GO:0005634/GO:0048146/GO:0005737/GO:0046872/GO:0005654/GO:0016301/GO:0016310/GO:0005515/GO:0007049/GO:0016604/GO:0007050/GO:0004860/GO:0004861/GO:0007346/GO:0045736/GO:0072331/GO:0006977/GO:0005829/GO:0031625/GO:0032991/GO:0006367/GO:0000082/GO:0019221/GO:0005730/GO:0007507/GO:0030308/GO:0071493/GO:0000079/GO:0034198/GO:0004693/GO:0006357/GO:2000379/GO:0007265/GO:0090398/GO:…	biological_process/cellular_component/molecular_function	A0A024RCX5	path:hsa05210/path:hsa05200/path:hsa04934/path:hsa04110/path:hsa04068/path:hsa05167/path:hsa05213/path:hsa05166/path:hsa05217/path:hsa05218/path:hsa05216/path:hsa05214/path:hsa04115/path:hsa05220/path:hsa05225/path:hsa05202/path:hsa04151/path:hsa05215/path:hsa05222/path:hsa05163/path:hsa05160/path:hsa04921/path:hsa05169/path:hsa05224/path:hsa05212/path:hsa04218/path:hsa05223/path:hsa05219/path:hs…	hsa:1026	ko:K06625	Colorectal cancer - Homo sapiens (human)/Pathways in cancer - Homo sapiens (human)/Cushing syndrome - Homo sapiens (human)/Cell cycle - Homo sapiens (human)/FoxO signaling pathway - Homo sapiens (human)/Kaposi sarcoma-associated herpesvirus infection - Homo sapiens (human)/Endometrial cancer - Homo sapiens (human)/Human T-cell leukemia virus 1 infection - Homo sapiens (human)/Basal cell carcinoma…
ENSG00000135924	2	-0.613078	0.113002	-0.616248	-0.699376	-0.115404	1.9311	ENSG00000135924	DnaJ heat shock protein family (Hsp40) member B2 [Source:HGNC Symbol;Acc:HGNC:5228]	DNAJB2		GO:0005634/GO:0005737/GO:0016020/GO:0005783/GO:0005789/GO:0031965/GO:0005829/GO:0051082/GO:0042026/GO:0005515/GO:0031227/GO:0008285/GO:0030308/GO:0051087/GO:0061077/GO:0006986/GO:0032091/GO:0032781/GO:0030433/GO:0032436/GO:0001671/GO:0090084/GO:0030544/GO:0070050/GO:0000502/GO:0043130/GO:0140036/GO:0031396/GO:1903644/	cellular_component/molecular_function/biological_process/	C9JX00/C9JRD2/E7ETU0/C9JXB9//C9J1G2
ENSG00000172500	2	-0.491648	-0.14345	-0.513154	-0.727175	-0.107987	1.98341	ENSG00000172500	FGF1 intracellular binding protein [Source:HGNC Symbol;Acc:HGNC:3705]	FIBP		GO:0005634/GO:0016607/GO:0016020/GO:0012505/GO:0017134/GO:0070527/GO:0005739/GO:0008543	cellular_component/molecular_function/biological_process	E9PJW6/H0YCE7/E9PSD3/
ENSG00000163444	2	-0.427539	-0.597069	-0.419253	1.04181	-1.04773	1.44977	ENSG00000163444	transmembrane protein 183A [Source:HGNC Symbol;Acc:HGNC:20173]	TMEM183A		GO:0016020/GO:0016021/GO:0005515	cellular_component/molecular_function
ENSG00000283635	2	-0.45576	-0.968242	-0.435765	0.941127	-0.626321	1.54496
ENSG00000200534	2	-0.0860651	-1.1853	0.137876	0.670814	-0.995772	1.45845
ENSG00000127445	2	-0.0892867	-1.09563	-0.0576783	0.208011	-0.749562	1.78415	ENSG00000127445	peptidylprolyl cis/trans isomerase NIMA-interacting 1 [Source:HGNC Symbol;Acc:HGNC:8988]	PIN1		GO:0016853/GO:0003755/GO:0000413/GO:0070373/GO:0005737/GO:0030512/GO:0005634/GO:0016607/GO:0005654/GO:0005515/GO:0007049/GO:0005829/GO:0043547/GO:1901796/GO:0050821/GO:0048156/GO:0098978/GO:0007088/GO:0045944/GO:0032480/GO:0051443/GO:0030496/GO:0032794/GO:0008013/GO:0032091/GO:0010468/GO:0032092/GO:0050808/GO:0001934/GO:0060393/GO:0031434/GO:0050815/GO:0001932/GO:0099524/GO:0050816/GO:0003774/GO:…	molecular_function/biological_process/cellular_component/	K7EN45/K7EMU7//K7EP26
ENSG00000155085	2	-0.0151599	-1.04893	-0.0795997	0.246645	-0.861056	1.7581	ENSG00000155085	adenylate kinase 9 [Source:HGNC Symbol;Acc:HGNC:33814]	AK9	00730+2.7.4.3/00230+2.7.4.3/	GO:0005524/GO:0016310/GO:0019205/GO:0006139//GO:0005634/GO:0005737/GO:0000166/GO:0005654/GO:0016740/GO:0016301/GO:0031965/GO:0009117/GO:0004550/GO:0005829/GO:0019206/GO:0015949/GO:0050145/GO:0006174/GO:0006186/GO:0006756/GO:0006757/GO:0061508/GO:0061565/GO:0061566/GO:0061567/GO:0061568/GO:0061569/GO:0061570/GO:0061571	molecular_function/biological_process//cellular_component	H7C505//H0YCD1/H0Y8C5/E9PPM3/J3KP89/E9PPU7/A0A075B7F5/H7C517
ENSG00000166135	2	-0.962155	-0.867079	0.498684	0.161174	-0.502522	1.6719	ENSG00000166135	hypoxia inducible factor 1 subunit alpha inhibitor [Source:HGNC Symbol;Acc:HGNC:17113]	HIF1AN		/GO:0005634/GO:0005737/GO:0046872/GO:0005829/GO:0005654/GO:0016491/GO:0055114/GO:0008270/GO:0042803/GO:0005515/GO:0048037/GO:0048471/GO:0051213/GO:0005506/GO:0016706/GO:0005112/GO:0051059/GO:0045746/GO:0061418/GO:2001214/GO:0045663/GO:0061428/GO:0031406/GO:0019826/GO:0071532/GO:0036139/GO:0036140/GO:0102113/GO:0036138/GO:0042264/GO:0042265	/cellular_component/molecular_function/biological_process	E9PL41/E9PNR8/
ENSG00000196632	2	-0.419544	-1.51937	0.204715	0.616468	-0.29814	1.41587	ENSG00000196632	WNK lysine deficient protein kinase 3 [Source:HGNC Symbol;Acc:HGNC:14543]	WNK3	05165+2.7.11.1/04150+2.7.11.1/04926+2.7.11.1/04714+2.7.11.1/04151+2.7.11.1/	GO:1903078/GO:0005737/GO:0000166/GO:0004672/GO:0004674/GO:0005524/GO:0006468/GO:0016740/GO:0016301/GO:0016310/GO:0005515/GO:0035556/GO:0005829/GO:0010800/GO:0051928/GO:0043066/GO:0005912/GO:0072659/GO:0019869/GO:0046777/GO:0005923/GO:0010765/GO:0032414/GO:0019870/GO:0010766/GO:0050801/GO:1903288/GO:2000651/GO:0090279//GO:0090188	biological_process/cellular_component/molecular_function/	B1AQN8/A0A087WYK2/
ENSG00000240682	2	0.690378	-0.506439	-0.848426	-0.179127	-0.835003	1.67862	ENSG00000240682	ISY1 splicing factor homolog [Source:HGNC Symbol;Acc:HGNC:29201]	ISY1		GO:0003723/GO:0006397/GO:0008380/GO:0005634/GO:0005515/GO:0005681/GO:0000398/GO:0071013/GO:0005654/GO:0000350/GO:0006283/GO:0000974/GO:0071014/GO:0000384/GO:0000389/GO:0071020	molecular_function/biological_process/cellular_component	A8MVI5/H0YA89/D6RC18/
ENSG00000105518	2	0.365958	-0.102862	-0.456937	-0.315496	-1.23151	1.74085	ENSG00000105518	transmembrane protein 205 [Source:HGNC Symbol;Acc:HGNC:29631]	TMEM205		/GO:0016020/GO:0016021	/cellular_component	A0A024R7D3/K7EJQ9/K7EPR0/K7ER05/K7EM09/K7EMV9/K7ELQ9		hsa:374882
ENSG00000067606	2	0.35608	-0.184145	-0.578988	-0.733522	-0.717261	1.85784	ENSG00000067606	protein kinase C zeta [Source:HGNC Symbol;Acc:HGNC:9412]	PRKCZ	04070+2.7.11.13/	GO:0046627/GO:0005737/GO:0016020/GO:0046872/GO:0000166/GO:0004672/GO:0004674/GO:0005524/GO:0006468/GO:0005829/GO:0016740/GO:0016301/GO:0016310/GO:0035556/GO:0005886/GO:0005515/GO:0004697/GO:0030054/GO:0006954/GO:0018105/GO:0005768/GO:0070062/GO:2001181/GO:0007165/GO:0032753/GO:0051092/GO:0070374/GO:2000667/GO:0043066/GO:0031982/GO:0005911/GO:2000463/GO:0030010/GO:0046628/GO:0060291/GO:0007179/GO:…	biological_process/cellular_component/molecular_function/	F2Z2H9/D6RDM0//D6RAN5/D6RGG1/J3KRP7/D6RCN4/D6RC84/E9PBE1/D6REZ8/D6RG01/D6RD31/D6RBD4/D6RJG4/D6RAU1/F2Z3C5
ENSG00000231925	2	0.27764	-0.268191	-0.449755	-0.511651	-0.926486	1.87844	ENSG00000231925	TAP binding protein [Source:HGNC Symbol;Acc:HGNC:11566]	TAPBP		GO:0016020/GO:0016021/GO:0005783/GO:0005789/GO:0005515/GO:0000139/GO:0019885/GO:0042605/GO:0042886/GO:0006890/GO:0010468/GO:0002479/GO:0030670/GO:0006955/GO:0065003/GO:0051082/GO:0033116/GO:0015433/GO:0042288/GO:0046978/GO:0046979/GO:0062061/GO:0002398/GO:0002474/GO:0050823/GO:0061635/GO:1990668/GO:0042824/GO:0071556/GO:0002397/	cellular_component/molecular_function/biological_process/	A2AB90/A0A0A0MSV9/A0A0A0MT98/C9JA35/A0A024RCT1/Q6P1N7	path:hsa04612/path:hsa05163/path:hsa05170/path:hsa05169	hsa:6892	ko:K08058	Antigen processing and presentation - Homo sapiens (human)/Human cytomegalovirus infection - Homo sapiens (human)/Human immunodeficiency virus 1 infection - Homo sapiens (human)/Epstein-Barr virus infection - Homo sapiens (human)
ENSG00000228253	2	0.0467502	-0.357255	-0.928508	-0.316502	-0.383722	1.93924	ENSG00000228253	mitochondrially encoded ATP synthase membrane subunit 8 [Source:HGNC Symbol;Acc:HGNC:7415]	MT-ATP8		GO:0016020/GO:0016021/GO:0005739/GO:0006811/GO:0015078/GO:0015986/GO:0031966/GO:0016887/GO:0000276/GO:0006754/GO:0005743/GO:0022857/GO:0042407/GO:0042776/GO:0005753/GO:0045263	cellular_component/biological_process/molecular_function	U5YV54	path:hsa05016/path:hsa04714/path:hsa00190/path:hsa01100/path:hsa05010/path:hsa05012	hsa:4509	ko:K02125	Huntington disease - Homo sapiens (human)/Thermogenesis - Homo sapiens (human)/Oxidative phosphorylation - Homo sapiens (human)/Metabolic pathways - Homo sapiens (human)/Alzheimer disease - Homo sapiens (human)/Parkinson disease - Homo sapiens (human)
ENSG00000177469	2	-0.125039	-0.536626	-0.707077	-0.0630036	-0.542603	1.97435	ENSG00000177469	caveolae associated protein 1 [Source:HGNC Symbol;Acc:HGNC:9688]	CAVIN1		GO:0003723/GO:0005634/GO:0005737/GO:0016020/GO:0043231/GO:0005783/GO:0005886/GO:0005829/GO:0005739/GO:0005515/GO:0005901/GO:0019843/GO:0045121/GO:0042802/GO:0005654/GO:0032991/GO:0006353/GO:0006363/GO:2000147/GO:0009303/GO:0042134/GO:0006361/GO:0009306	molecular_function/cellular_component/biological_process
ENSG00000167491	2	-0.208395	-0.189735	-0.965478	0.139802	-0.656961	1.88077	ENSG00000167491	GATA zinc finger domain containing 2A [Source:HGNC Symbol;Acc:HGNC:29989]	GATAD2A		/GO:0005654/GO:0005634/GO:0016607/GO:0008270/GO:0046872/GO:0006355/GO:0043565/GO:0005515/GO:0030674/GO:0000122/GO:0000981/GO:0045892/GO:0006306/GO:0016581	/cellular_component/molecular_function/biological_process	C9JHD7/V9GY85/C9JJK9/A0A024R7M6/A0A024R7K7/C9JMI3/H7C3H1/C9JGN4/C9JVY3/V9GYX5		hsa:54815
ENSG00000138629	2	-0.67012	0.10854	-0.785551	0.202781	-0.697899	1.84225	ENSG00000138629	ubiquitin like 7 [Source:HGNC Symbol;Acc:HGNC:28221]	UBL7		/GO:0005515	/molecular_function	H3BSE0/H3BSQ2//H3BUV9/H3BV23
ENSG00000198089	2	0.146085	-0.952194	-0.989765	0.639234	-0.425379	1.58202	ENSG00000198089	SFI1 centrin binding protein [Source:HGNC Symbol;Acc:HGNC:29064]	SFI1		GO:0005737/GO:0005856/GO:0005515/GO:0005813/GO:0005829/GO:0005814/GO:0019902/GO:0000086/GO:0010389/GO:0010923/GO:0097711/	cellular_component/molecular_function/biological_process/	H0Y836/H7C2F1/E5RJU6/D3YTJ2/F8WBU4//X6RJF9/H7BZF3/H0Y5I7
ENSG00000174672	2	-0.161084	-0.834493	-1.23199	0.421459	0.213409	1.5927	ENSG00000174672	BR serine/threonine kinase 2 [Source:HGNC Symbol;Acc:HGNC:11405]	BRSK2		GO:0005737/GO:0046872/GO:0000166/GO:0004672/GO:0004674/GO:0005524/GO:0006468/GO:0016740/GO:0005783/GO:0016301/GO:0016310/GO:0051301/GO:0005856/GO:0007049/GO:0006915/GO:0000287/GO:0048471/GO:0005813/GO:0005815/GO:0005634/GO:0007399/GO:0006887/GO:0035556/GO:0007409/GO:0048156/GO:0030182/GO:0070059/GO:0030010/GO:0031532/GO:0000086/GO:0036503/GO:0150034/GO:0050321/GO:0061178/GO:0043462/GO:0050770/GO:…	cellular_component/molecular_function/biological_process/	E9PRY3/E9PPI2/A0A140VJF6/H0YCS6/H0YES6//A0A0C4DGH9/A0A024RCE9
ENSG00000105583	2	-0.591697	-0.417859	-1.11629	0.178078	0.167487	1.78028	ENSG00000105583	WD repeat domain 83 opposite strand [Source:HGNC Symbol;Acc:HGNC:30203]	WDR83OS		GO:0016020/GO:0016021	cellular_component	M0R1D5/A0A0A0MQS5/
ENSG00000130714	2	0.37601	-0.62142	-1.56563	-0.0341828	0.524089	1.32114	ENSG00000130714	protein O-mannosyltransferase 1 [Source:HGNC Symbol;Acc:HGNC:9202]	POMT1	/00515+2.4.1.109/00514+2.4.1.109	GO:0016020/GO:0016021/GO:0097502/GO:0000030/GO:0006493/GO:0046872/GO:0016740/GO:0005783/GO:0005789/GO:0016757/GO:0006486/GO:0035269/GO:0007275/GO:0005975/GO:0004169/GO:0030198/GO:1904100/GO:0001669/GO:0016529	cellular_component/biological_process/molecular_function	Q5JSZ6/Q5JT02/A0A140VKE0//Q5JT03/Q5JT05/Q5JT04/Q5JT07
ENSG00000164587	2	0.158587	-0.166146	-1.69967	-0.176457	0.586106	1.29758	ENSG00000164587	ribosomal protein S14 [Source:HGNC Symbol;Acc:HGNC:10387]	RPS14		GO:0003723/GO:0016020/GO:0006412/GO:0003735/GO:0005840/GO:0005515/GO:0030218/GO:0000028/GO:0022627/GO:0005730/GO:0005925/GO:0000462/GO:0000122/GO:0005654/GO:0005829/GO:0070062/GO:0006413/GO:0006364/GO:0048027/GO:0030490/GO:0000184/GO:0006417/GO:0006614/GO:0014069/GO:0045182/GO:0070181	molecular_function/cellular_component/biological_process	A0A2R8Y811//E5RH77
ENSG00000089220	2	0.341477	-0.112232	-1.82359	0.0965801	0.293735	1.20403	ENSG00000089220	phosphatidylethanolamine binding protein 1 [Source:HGNC Symbol;Acc:HGNC:8630]	PEBP1		GO:0003723/GO:0005634/GO:0005737/GO:0000166/GO:0005524/GO:0010951/GO:0005515/GO:0008289/GO:0005615/GO:0030414/GO:0010466/GO:0009986/GO:0005739/GO:0005794/GO:0005829/GO:0070062/GO:0019901/GO:0043025/GO:0045177/GO:0004867/GO:0008021/GO:0019899/GO:0006979/GO:0005741/GO:0000165/GO:0005102/GO:0043409/GO:0043679/GO:0051019/GO:0007568/GO:0043209/GO:0048240/GO:0051591/GO:0045471/GO:0009408/GO:0051592/GO:…	molecular_function/cellular_component/biological_process	D9IAI1		hsa:5037
ENSG00000177370	2	0.218133	-0.107993	-1.73969	-0.0272817	0.308332	1.34849	ENSG00000177370	translocase of inner mitochondrial membrane 22 [Source:HGNC Symbol;Acc:HGNC:17317]	TIMM22		GO:0016020/GO:0016021/GO:0015031/GO:0005743/GO:0005739/GO:0005515/GO:0008320/GO:0006626/GO:0045039/GO:0042721/GO:0030943	cellular_component/biological_process/molecular_function
ENSG00000164463	2	-0.218132	0.0151661	-1.59983	0.0680964	1.53199	0.202711	ENSG00000164463	CREB3 regulatory factor [Source:HGNC Symbol;Acc:HGNC:24050]	CREBRF		GO:0005634/GO:0006355/GO:0003700/GO:0005515/GO:0006986/GO:0000981/GO:0005654/GO:0001228/GO:0045944/GO:0000977/GO:0030968/GO:0042711/GO:1900170/GO:1902213/GO:0016604/	cellular_component/biological_process/molecular_function/	E5RI19/
ENSG00000107263	2	0.285996	-0.542951	-1.62902	0.49072	1.31225	0.0830049	ENSG00000107263	Rap guanine nucleotide exchange factor 1 [Source:HGNC Symbol;Acc:HGNC:4568]	RAPGEF1		GO:0007264/GO:0005085/GO:0005515/GO:0007399/GO:0005768/GO:0043547/GO:0005829/GO:0005769/GO:0017124/GO:0007165/GO:0019221/GO:0061028/GO:0071320/GO:0007169/GO:0005737/GO:0010976/GO:0046579/GO:0017034/GO:0032486/GO:0000186/GO:0038180/GO:1990090/GO:1901888/GO:0001568/GO:0046328/GO:0046580/GO:0048008/GO:0051898/GO:0070373/GO:0070374/GO:0090090/GO:0090630/GO:0098609/GO:1905451/GO:2000178/GO:0030670/GO:…	biological_process/molecular_function/cellular_component/	/H0Y4V2/Q5JUE9/H0Y6R4
ENSG00000182979	2	-0.107571	-0.115064	-1.79259	0.621839	1.14633	0.24706	ENSG00000182979	metastasis associated 1 [Source:HGNC Symbol;Acc:HGNC:7410]	MTA1		GO:0005634/GO:0005737/GO:0043231/GO:0008270/GO:0046872/GO:0005829/GO:0005654/GO:0006355/GO:0003677/GO:1903508/GO:0043565/GO:0005856/GO:0005515/GO:0048511/GO:0006302/GO:0005874/GO:0003682/GO:0032922/GO:0003713/GO:0000122/GO:0000981/GO:0003714/GO:0042826/GO:0007165/GO:0043161/GO:0000980/GO:0004407/GO:0000978/GO:0005635/GO:0001103/GO:0043153/GO:0016575/GO:0040029/GO:0045475/GO:0010212/GO:0016581/GO:…	cellular_component/molecular_function/biological_process/	H0Y4T7/H7C3F3/E7ESY4/F8W9Y9/H0YIT0/
ENSG00000163597	2	-0.43954	0.798454	-1.68426	-0.0545121	1.12443	0.255428
ENSG00000121068	2	-0.0973559	0.634748	-1.95504	0.257266	0.466192	0.694192	ENSG00000121068	T-box 2 [Source:HGNC Symbol;Acc:HGNC:11597]	TBX2		GO:0060045/GO:0003151/GO:0005634/GO:0006355/GO:0003677/GO:0003700/GO:0000122/GO:0003007/GO:0003148/GO:0003203/GO:0003256/GO:0007219/GO:0007521/GO:0007569/GO:0035909/GO:0036302/GO:0042733/GO:0045892/GO:0048596/GO:0048738/GO:0060021/GO:0060465/GO:0060560/GO:0060596/GO:1901208/GO:1901211/GO:0005667/GO:0005515/GO:0007275/GO:0043565/GO:0000981/GO:0000978/GO:0001227/GO:0008284/GO:0090398/GO:0001947/GO:…	biological_process/cellular_component/molecular_function	F8WCM9/A0A024QZ86		hsa:6909	ko:K10176
ENSG00000165752	2	0.325173	0.0426102	-1.91512	0.00779622	0.91049	0.629051	ENSG00000165752	serine/threonine kinase 32C [Source:HGNC Symbol;Acc:HGNC:21332]	STK32C		GO:0046872/GO:0000166/GO:0004672/GO:0004674/GO:0005524/GO:0006468/GO:0016740/GO:0016301/GO:0016310/GO:0035556/GO:0018105/	molecular_function/biological_process/	A0A0A0MRK9/A0A140VJW0/H0Y431/H0Y349/		hsa:282974	ko:K08793
ENSG00000166136	2	0.426659	-0.720157	-0.536333	-1.31128	1.06642	1.0747	ENSG00000166136	NADH:ubiquinone oxidoreductase subunit B8 [Source:HGNC Symbol;Acc:HGNC:7703]	NDUFB8		GO:0016020/GO:0016021/GO:0055114/GO:0005739/GO:0005743/GO:0005747/GO:0006120/GO:0070469/GO:0008137/GO:0003954/GO:0032981/GO:0005759/GO:0005783	cellular_component/biological_process/molecular_function	E9PIZ8/
ENSG00000189159	2	0.875056	-0.911078	-0.616161	-1.16103	0.778702	1.03451	ENSG00000189159	Jupiter microtubule associated homolog 1 [Source:HGNC Symbol;Acc:HGNC:14569]	JPT1		GO:0005634/GO:0005737/GO:0005730/GO:0031965/	cellular_component/	/F2Z3M5/J3KSH8/J3KT51
ENSG00000106012	2	1.18011	-1.01787	-1.01518	-0.596416	0.465209	0.984149	ENSG00000106012	IQ motif containing E [Source:HGNC Symbol;Acc:HGNC:29171]	IQCE		GO:0016020/GO:0005886/GO:0042995/GO:0005515/GO:0005929/GO:0060170/GO:0035108/	cellular_component/molecular_function/biological_process/	X5D7Y5//C9J5R6/A0A087WX19/A0A024R853/C9JE72/H7C427/C9JP75/A0A087WX45
ENSG00000099341	2	1.07521	-1.42963	-0.0677341	-0.879026	0.353724	0.947454	ENSG00000099341	proteasome 26S subunit non-ATPase 8 [Source:HGNC Symbol;Acc:HGNC:9566]	PSMD8		GO:0005634/GO:0006508/GO:0000502/GO:0022624/GO:0005829/GO:0005654/GO:0016579/GO:0043161/GO:0043687/GO:0005838/GO:0008541/	cellular_component/biological_process/	K7EJC1/K7ENY6/K7ERW6/R4GMR5/K7EJR3/V9HW09/K7EK21	path:hsa03050/path:hsa05169	hsa:5714	ko:K03031	Proteasome - Homo sapiens (human)/Epstein-Barr virus infection - Homo sapiens (human)
ENSG00000087088	2	0.853245	0.124467	-1.59758	-0.818394	0.727924	0.710338	ENSG00000087088	BCL2 associated X apoptosis regulator [Source:HGNC Symbol;Acc:HGNC:959]	BAX		GO:0005634/GO:0005737/GO:0016020/GO:0016021/GO:0042981/GO:0005829/GO:0005739/GO:0005515/GO:0006915/GO:0005741/GO:0042802/GO:0043065/GO:0006977/GO:0070062/GO:0051434/GO:0051260/GO:0015267/GO:0016032/GO:0006367/GO:0051259/GO:0042803/GO:0043653/GO:0090200/GO:2001244/GO:0032091/GO:0070059/GO:0032461/GO:0097191/GO:0005783/GO:0001844/GO:1903896/GO:0034620/GO:0005789/GO:1900103/GO:0008053/GO:0008625/GO:…	cellular_component/biological_process/molecular_function	I6LPK7/H0YA56//K4JQN1
ENSG00000158526	2	0.39952	0.406932	-1.46424	-1.01597	0.615635	1.05812	ENSG00000158526	TSR2 ribosome maturation factor [Source:HGNC Symbol;Acc:HGNC:25455]	TSR2		GO:0005515/GO:0006364/GO:0000462	molecular_function/biological_process	A0A024R9U9		hsa:90121	ko:K14800
ENSG00000077348	2	0.184059	0.267736	-1.5134	-0.864146	0.923844	1.00191	ENSG00000077348	exosome component 5 [Source:HGNC Symbol;Acc:HGNC:24662]	EXOSC5		GO:0003723/GO:0005634/GO:0005737/GO:0005730/GO:0005515/GO:0000175/GO:0090503/GO:0006364/GO:0005654/GO:0005829/GO:0043488/GO:0043928/GO:0000178/GO:0051607/GO:0035327/GO:0016075/GO:0034427/GO:0034475/GO:0071028/GO:0000176/GO:0000177/GO:0071051/GO:0045006/GO:0006401/	molecular_function/cellular_component/biological_process/	/M0R050/M0R102/M0R289
ENSG00000136448	2	0.311292	0.751489	-1.09073	-1.17818	1.32181	-0.115678	ENSG00000136448	N-myristoyltransferase 1 [Source:HGNC Symbol;Acc:HGNC:7857]	NMT1		GO:0005739/GO:0005737/GO:0016020/GO:0005829/GO:0016740/GO:0005886/GO:0016746/GO:0019898/GO:0004379/GO:0006499/GO:0022400/GO:1900740/GO:0018008/GO:0042180/GO:0019107/GO:0001701	cellular_component/molecular_function/biological_process	/B7Z8J4/K7EN42/K7EN82
ENSG00000071462	2	0.0884762	1.02815	-1.19769	-1.25924	0.761645	0.578653	ENSG00000071462	BUD23 rRNA methyltransferase and ribosome maturation factor [Source:HGNC Symbol;Acc:HGNC:16405]	BUD23		GO:0003723/GO:0005634/GO:0005737/GO:0005730/GO:0008168/GO:0016740/GO:0032259/GO:0006325/GO:0048471/GO:0005654/GO:0042254/GO:0006364/GO:0016435/GO:0070476/GO:0046982/GO:2000234/	molecular_function/cellular_component/biological_process/	F8VZ18/F2Z3D9/E9PCQ7/F8WD67/H7C170/H7C0G4/F8WD87//B3KR83/H7C439/F8W1Y1
ENSG00000186283	2	-0.131709	0.789026	-1.53662	-0.762798	1.0065	0.635603	ENSG00000186283	torsin family 3 member A [Source:HGNC Symbol;Acc:HGNC:11997]	TOR3A		GO:0005737/GO:0000166/GO:0005524/GO:0005783/GO:0005788/GO:0070062/GO:0016887	cellular_component/molecular_function	F2Z3J4/Q5W0C6/Q5W0C9/
ENSG00000154930	2	0.6587	0.0231778	-0.903348	-1.40589	0.339928	1.28743	ENSG00000154930	acyl-CoA synthetase short chain family member 1 [Source:HGNC Symbol;Acc:HGNC:16091]	ACSS1	00640+6.2.1.1/00010+6.2.1.1/00680+6.2.1.1/00620+6.2.1.1/00720+6.2.1.1	GO:0000166/GO:0005524/GO:0003824/GO:0005739/GO:0016874/GO:0005515/GO:0005759/GO:0006085/GO:0006069/GO:0003987/GO:0016208/GO:0019427/GO:0019413/GO:0019542/	molecular_function/cellular_component/biological_process/	/Q5TF43
ENSG00000175854	2	-0.196577	0.238427	-0.484255	-1.39892	0.207291	1.63403	ENSG00000175854	SWI5 homologous recombination repair protein [Source:HGNC Symbol;Acc:HGNC:31412]	SWI5		/GO:0005634/GO:0006281/GO:0006974/GO:0000724/GO:0005515/GO:0071479/GO:0000730/GO:0032798	/cellular_component/biological_process/molecular_function	H3BLW9/H7C5E9/V9GZ11/V9GYD7//H7C3F2
ENSG00000110492	2	0.328213	0.185932	-0.758084	-1.25113	-0.146906	1.64198	ENSG00000110492	midkine [Source:HGNC Symbol;Acc:HGNC:6972]	MDK		GO:0008083/GO:0010469/GO:0005576/GO:0007275/GO:0030154/GO:0007399/GO:0008201/GO:0051781/GO:0062023/GO:0007165/GO:0009611/GO:0030325/GO:0007219/GO:0001662/GO:0007614/GO:0009725/GO:0016477/GO:0021542/GO:0021681/GO:0021766/GO:0021987/GO:0030421/GO:0042493/GO:0043524/GO:0045893/GO:0050795/GO:0051384/GO:1901215/GO:0005737/GO:0042995/	molecular_function/biological_process/cellular_component/	C9JHA4/E9PPJ5/A0A087WXB6//E9PLM6
ENSG00000169635	2	-0.292006	-0.00802836	-1.14748	-0.585876	0.246186	1.7872	ENSG00000169635	HIC ZBTB transcriptional repressor 2 [Source:HGNC Symbol;Acc:HGNC:18595]	HIC2		GO:0003676/GO:0005634/GO:0046872/GO:0003677/GO:0000122/GO:0000977/GO:0006357/GO:0001227/GO:0000981/GO:0008022/GO:0045892	molecular_function/cellular_component/biological_process
ENSG00000142186	2	-0.0370978	-0.0902819	-1.24324	-0.647453	0.305718	1.71236	ENSG00000142186	SCY1 like pseudokinase 1 [Source:HGNC Symbol;Acc:HGNC:14372]	SCYL1		GO:0005634/GO:0005737/GO:0016020/GO:0004672/GO:0005524/GO:0006468/GO:0005829/GO:0003677/GO:0005794/GO:0004713/GO:0018108/GO:0005856/GO:0005815/GO:0016192/GO:0045296/GO:0006890/GO:0030126/GO:0005793/GO:0005801/	cellular_component/molecular_function/biological_process/	H0YCI6/H0YDH0/A0A0A0MQX4/E9PK59/E9PS17//E9PPN3
ENSG00000169957	2	0.175295	0.214338	-1.34522	-0.714253	0.0572955	1.61254	ENSG00000169957	zinc finger protein 768 [Source:HGNC Symbol;Acc:HGNC:26273]	ZNF768	00230+2.7.7.6/00240+2.7.7.6	GO:0003676/GO:0003723/GO:0005634/GO:0046872/GO:0003677/GO:0006366/GO:0005665/GO:0006357/GO:0000981	molecular_function/cellular_component/biological_process	H3BS42/A0A024QZC8		hsa:79724	ko:K09228
ENSG00000132612	2	0.00920623	0.0894987	-1.22709	-0.892446	0.441282	1.57955	ENSG00000132612	vacuolar protein sorting 4 homolog A [Source:HGNC Symbol;Acc:HGNC:13488]	VPS4A		GO:0005634/GO:0005737/GO:0016020/GO:0015031/GO:0000166/GO:0005524/GO:0016787/GO:0051301/GO:0005829/GO:0005886/GO:0005515/GO:0007049/GO:0048471/GO:0005764/GO:0000922/GO:0005813/GO:0030496/GO:0016192/GO:0031902/GO:0016887/GO:0005768/GO:0032466/GO:0005769/GO:0070062/GO:0016236/GO:0019058/GO:0036258/GO:0010008/GO:0016197/GO:0005770/GO:0008022/GO:0005774/GO:0007033/GO:0019904/GO:0006622/GO:0044877/GO:…	cellular_component/biological_process/molecular_function	A0A024R705	path:hsa04217/path:hsa04144	hsa:27183	ko:K12196	Necroptosis - Homo sapiens (human)/Endocytosis - Homo sapiens (human)
ENSG00000172757	2	-0.0809014	0.149519	-1.07468	-0.904613	0.189664	1.72101	ENSG00000172757	cofilin 1 [Source:HGNC Symbol;Acc:HGNC:1874]	CFL1		GO:0005634/GO:0005737/GO:0016020/GO:0003779/GO:0015629/GO:0005886/GO:0005856/GO:0042995/GO:0005515/GO:0005615/GO:0005925/GO:0030042/GO:0005829/GO:0051015/GO:0030027/GO:0070062/GO:0032587/GO:0009615/GO:0007010/GO:0022604/GO:0043066/GO:0035722/GO:0007266/GO:0016363/GO:0031982/GO:0030036/GO:0044794/GO:0031258/GO:0005102/GO:0000281/GO:0001755/GO:0001842/GO:0006468/GO:0007015/GO:0030010/GO:0030043/GO:…	cellular_component/molecular_function/biological_process	V9HWI5/E9PQB7/G3V1A4/E9PS23/E9PLJ3/E9PP50/E9PK25	path:hsa05133/path:hsa04360/path:hsa04810/path:hsa04666/path:hsa05170	hsa:1072	ko:K05765	Pertussis - Homo sapiens (human)/Axon guidance - Homo sapiens (human)/Regulation of actin cytoskeleton - Homo sapiens (human)/Fc gamma R-mediated phagocytosis - Homo sapiens (human)/Human immunodeficiency virus 1 infection - Homo sapiens (human)
ENSG00000079999	2	-0.0356041	0.560631	-1.56952	-0.455425	0.0833457	1.41657	ENSG00000079999	kelch like ECH associated protein 1 [Source:HGNC Symbol;Acc:HGNC:23177]	KEAP1		GO:0005634/GO:0005737/GO:0005829/GO:0005654/GO:0016567/GO:0008134/GO:0005515/GO:0005815/GO:0042802/GO:0042803/GO:0097718/GO:0001701/GO:0006355/GO:0045604/GO:0071353/GO:0005783/GO:0005884/GO:0031463/GO:0032991/GO:0030496/GO:0016579/GO:0043687/GO:0016032/GO:0010499/GO:0032436/GO:0043433/GO:0042994/	cellular_component/biological_process/molecular_function/	A0A024R7C0/K7EJD8/K7EQX2/K7ESE0/K7EJ49/K7EMY1/K7EPZ3	path:hsa05200/path:hsa05225/path:hsa05418/path:hsa04120	hsa:9817	ko:K10456	Pathways in cancer - Homo sapiens (human)/Hepatocellular carcinoma - Homo sapiens (human)/Fluid shear stress and atherosclerosis - Homo sapiens (human)/Ubiquitin mediated proteolysis - Homo sapiens (human)
ENSG00000129250	2	-0.125408	0.355211	-1.48902	-0.415518	0.107328	1.5674	ENSG00000129250	kinesin family member 1C [Source:HGNC Symbol;Acc:HGNC:6317]	KIF1C		GO:0003723/GO:0005737/GO:0000166/GO:0005524/GO:1904115/GO:0003777/GO:0005856/GO:0005515/GO:0008017/GO:0005874/GO:0007018/GO:0043005/GO:0016887/GO:0030705/GO:0016192/GO:0030424/GO:0030425/GO:0003774/GO:0005871/GO:0005783/GO:0005794/GO:0008574/GO:0006890/GO:1990048/GO:1990049	molecular_function/cellular_component/biological_process	I3L1B1/
ENSG00000198911	2	-0.460938	0.499978	-1.34205	-0.711243	0.689345	1.32491	ENSG00000198911	sterol regulatory element binding transcription factor 2 [Source:HGNC Symbol;Acc:HGNC:11290]	SREBF2		GO:0071404/GO:0090370/GO:0071499/GO:0005737/GO:0005634/GO:0016020/GO:0016021/GO:0043231/GO:0005654/GO:0005783/GO:0005789/GO:0046983/GO:0006355/GO:0005739/GO:0003677/GO:0005794/GO:0006629/GO:0008202/GO:0005515/GO:0003700/GO:0044212/GO:0042632/GO:0045944/GO:1902895/GO:0000139/GO:0031410/GO:0008203/GO:0000981/GO:0012507/GO:0001227/GO:0000122/GO:0005829/GO:0008022/GO:1903146/GO:0045540/GO:0070888/GO:…	biological_process/cellular_component/molecular_function	G3V0I8/A0A024R1Q0/A0A087X1T2/H0Y7E5		hsa:6721	ko:K09107
ENSG00000184840	2	-0.328842	0.686008	-1.25639	-0.837768	0.306217	1.43077	ENSG00000184840	transmembrane p24 trafficking protein 9 [Source:HGNC Symbol;Acc:HGNC:24878]	TMED9		GO:0016020/GO:0016021/GO:0015031/GO:0005829/GO:0005783/GO:0005789/GO:0005794/GO:0005515/GO:0006886/GO:0006888/GO:0007030/GO:0005793/GO:0030134/GO:0070062/GO:0006890/GO:0019905/GO:0030140/GO:0000139/GO:0030133/GO:0033116/GO:0010638/GO:0048205	cellular_component/biological_process/molecular_function	A0A024R7M0		hsa:54732	ko:K20346
ENSG00000125505	2	-0.462921	0.758814	-1.39818	-0.517584	0.228937	1.39093	ENSG00000125505	membrane bound O-acyltransferase domain containing 7 [Source:HGNC Symbol;Acc:HGNC:15505]	MBOAT7		GO:0016020/GO:0016021/GO:0016740/GO:0016746/GO:0006629/GO:0005515/GO:0008654/GO:0005789/GO:0003841/GO:0006644/GO:0036149/GO:0021819/GO:0047144/GO:0071617/GO:0021591/GO:0046488/	cellular_component/molecular_function/biological_process/	F8WD95/M0R1Z5/A9C4B8//H7C2M4/C9J4E9
ENSG00000112039	2	-0.842963	-0.0416987	-1.25749	-0.0986157	1.42545	0.815315	ENSG00000112039	FA complementation group E [Source:HGNC Symbol;Acc:HGNC:3586]	FANCE		/GO:0005634/GO:0006281/GO:0006974/GO:0036297/GO:0043240/GO:0005654/GO:0003674	/cellular_component/biological_process/molecular_function
ENSG00000140859	2	-0.595271	-0.149532	-1.26669	-0.21209	1.61261	0.610971	ENSG00000140859	kinesin family member C3 [Source:HGNC Symbol;Acc:HGNC:6326]	KIFC3		GO:0005737/GO:0016020/GO:0000166/GO:0005524/GO:0003777/GO:0005856/GO:0005515/GO:0008017/GO:0030054/GO:0031410/GO:0005874/GO:0030659/GO:0007018/GO:0005813/GO:0005815/GO:0016887/GO:0008569/GO:0070062/GO:0005912/GO:0007601/GO:0005871/GO:0090136/GO:0045218/GO:0005915/GO:0007017/GO:0007030/GO:0005794/GO:0003774/	cellular_component/molecular_function/biological_process/	H3BTL6//H3BMZ5/H3BMJ1/B7Z896/H3BUC0/H3BNZ0/H3BTE9/H3BRQ1/H3BTN1/F5H3M2/A0A0C4DGM9/H3BSN2/H3BMQ3/H3BPE2/H3BMR0/H3BTU1/H3BV47
ENSG00000166582	2	-0.798245	-0.11426	-1.12277	-0.229678	1.61796	0.646986	ENSG00000166582	centromere protein V [Source:HGNC Symbol;Acc:HGNC:29920]	CENPV	/00680+4.4.1.22	/GO:0005634/GO:0005737/GO:0051301/GO:0005694/GO:0005856/GO:0007049/GO:0005819/GO:0000775/GO:0000776/GO:0000777/GO:0016846/GO:0003674/GO:0051233/GO:0032467/GO:0001667/GO:0031508/GO:0033044/GO:0034508/GO:0015630	/cellular_component/biological_process/molecular_function	A0A0M3HER2//K7ERN6
ENSG00000143320	2	-0.864112	-0.060285	-0.962842	-0.381283	1.68387	0.584653	ENSG00000143320	cellular retinoic acid binding protein 2 [Source:HGNC Symbol;Acc:HGNC:2339]	CRABP2		GO:0005634/GO:0005737/GO:0005829/GO:0005654/GO:0005783/GO:0005515/GO:0008289/GO:0070062/GO:0001972/GO:0007165/GO:0006355/GO:0008544/GO:0016918/GO:0019841/GO:0005501/GO:0048385/GO:0035115/GO:0042573/GO:0048672	cellular_component/molecular_function/biological_process	/Q5SYZ4
ENSG00000142208	2	-1.21248	-0.101502	-0.777454	-0.161601	1.54541	0.707631	ENSG00000142208	AKT serine/threonine kinase 1 [Source:HGNC Symbol;Acc:HGNC:391]	AKT1	05165+2.7.11.1/04150+2.7.11.1/04926+2.7.11.1/04714+2.7.11.1/04151+2.7.11.1/	GO:0010628/GO:0046326/GO:1903078/GO:0051091/GO:0001934/GO:0045600/GO:0010507/GO:0032869/GO:0006469/GO:0005634/GO:0005737/GO:0016020/GO:0000166/GO:0004672/GO:0004674/GO:0005524/GO:0006468/GO:0016740/GO:0016301/GO:0016310/GO:0005829/GO:0042803/GO:0005886/GO:0015630/GO:0005515/GO:0007165/GO:0006915/GO:0005975/GO:0007275/GO:0060416/GO:0030154/GO:0008643/GO:0042802/GO:0043491/GO:0098794/GO:0007399/GO:…	biological_process/cellular_component/molecular_function	B0LPE5/G3V3X1/G3V2I6/G3V4I6/A0A087WY56	path:hsa04722/path:hsa05215/path:hsa04152/path:hsa04150/path:hsa04611/path:hsa05213/path:hsa04014/path:hsa05165/path:hsa05230/path:hsa04973/path:hsa04022/path:hsa05166/path:hsa04932/path:hsa04068/path:hsa05170/path:hsa04915/path:hsa04725/path:hsa04914/path:hsa04662/path:hsa04062/path:hsa05212/path:hsa04666/path:hsa04151/path:hsa04210/path:hsa05160/path:hsa04922/path:hsa04550/path:hsa04261/path:hs…	hsa:207	ko:K04456	Neurotrophin signaling pathway - Homo sapiens (human)/Prostate cancer - Homo sapiens (human)/AMPK signaling pathway - Homo sapiens (human)/mTOR signaling pathway - Homo sapiens (human)/Platelet activation - Homo sapiens (human)/Endometrial cancer - Homo sapiens (human)/Ras signaling pathway - Homo sapiens (human)/Human papillomavirus infection - Homo sapiens (human)/Central carbon metabolism in c…
ENSG00000074842	2	-1.03855	0.141222	-0.987516	-0.173909	1.6526	0.406147	ENSG00000074842	myeloid derived growth factor [Source:HGNC Symbol;Acc:HGNC:16948]	MYDGF		/GO:0005515/GO:0005576/GO:0006915/GO:0005615/GO:0045944/GO:0001934/GO:0043410/GO:0001525/GO:0043066/GO:0005788/GO:0045766/GO:0036498/GO:0051897/GO:0005793/GO:0014068/GO:0001938	/molecular_function/cellular_component/biological_process	M0QYN0/M0QXF7/
ENSG00000169223	2	-1.03322	0.00654925	-1.11404	0.0566549	1.55021	0.533842	ENSG00000169223	lectin mannose binding 2 [Source:HGNC Symbol;Acc:HGNC:16986]	LMAN2		GO:0016020/GO:0016021/GO:0015031/GO:0046872/GO:0005783/GO:0005789/GO:0030246/GO:0005794/GO:0000139/GO:0005615/GO:0009986/GO:0005887/GO:0006888/GO:0007030/GO:0005793/GO:0030134/GO:0005515/GO:0070062/GO:0006890/GO:0050766/GO:0007029/GO:0033116/GO:0031072/GO:0005537	cellular_component/biological_process/molecular_function	D6RDX1//D6RIU4/D6RBV2/D6RBH1
ENSG00000035928	2	-0.986901	-0.131845	-1.10415	0.126734	1.58496	0.511197	ENSG00000035928	replication factor C subunit 1 [Source:HGNC Symbol;Acc:HGNC:9969]	RFC1		GO:0005634/GO:0000166/GO:0005524/GO:0005654/GO:0003677/GO:0006281/GO:0043085/GO:0005515/GO:0006260/GO:0003689/GO:0070062/GO:0005663/GO:0019985/GO:0008047/GO:0006283/GO:0006261/GO:0042276/GO:0007004/GO:0042769/GO:0006296/GO:0033683/GO:0032201/GO:0006297/GO:0070987/GO:0031391/GO:0061860/GO:0090618/GO:0003690/GO:0019904/GO:0043565/GO:0000122/GO:0045892/GO:0045893/GO:0005730/GO:0005737/GO:0032991/	cellular_component/molecular_function/biological_process/	D6RAD2/A0A1W2PP02/E0CX09//H0Y8U4/H0Y9P8
ENSG00000168758	2	-1.07949	-0.396933	-0.719794	-0.274583	1.11043	1.36036	ENSG00000168758	semaphorin 4C [Source:HGNC Symbol;Acc:HGNC:10731]	SEMA4C		GO:0016020/GO:0016021/GO:0005886/GO:0005515/GO:0007275/GO:0030054/GO:0031410/GO:0005615/GO:0045202/GO:0045211/GO:0030154/GO:0007399/GO:0005887/GO:0014069/GO:0030672/GO:0032874/GO:0001843/GO:0071526/GO:0030215/GO:0038191/GO:0045499/GO:0001755/GO:0030335/GO:0048843/GO:0050919/GO:0042692/GO:0021535/GO:0021549/	cellular_component/molecular_function/biological_process/	/C9J4M7/C9JV89
ENSG00000166925	2	-1.08314	-0.506687	-0.866235	0.116688	0.982955	1.35642	ENSG00000166925	TSC22 domain family member 4 [Source:HGNC Symbol;Acc:HGNC:21696]	TSC22D4		GO:0005634/GO:0006355/GO:0003700/GO:0005515/GO:0006357/GO:0005737/GO:0000981/GO:0045892/GO:0006970/	cellular_component/biological_process/molecular_function/	H7C0M8//H7BZ77
ENSG00000065923	2	-1.17246	-0.667623	-0.776655	0.593229	1.30942	0.71409	ENSG00000065923	solute carrier family 9 member A7 [Source:HGNC Symbol;Acc:HGNC:17123]	SLC9A7		GO:0016020/GO:0016021/GO:0043231/GO:0055085/GO:0005794/GO:0042803/GO:0006811/GO:0006813/GO:0015297/GO:0015299/GO:0015385/GO:0006812/GO:0006814/GO:0006885/GO:0035725/GO:1902600/GO:0005886/GO:0005515/GO:0005768/GO:0005802/GO:0055038/GO:0071805/GO:0000139/GO:0055037/GO:0051453/GO:0015386/GO:0098719	cellular_component/biological_process/molecular_function	A0A087WXD1/A0A024R176		hsa:84679	ko:K12041
ENSG00000205663	2	-1.09053	-0.542957	-0.800165	0.240284	1.55084	0.642531
ENSG00000189077	2	-1.1387	-0.612332	-0.603529	0.0335414	1.52758	0.793438	ENSG00000189077	transmembrane protein 120A [Source:HGNC Symbol;Acc:HGNC:21697]	TMEM120A		GO:0005634/GO:0016020/GO:0016021/GO:0003674/GO:0045444/GO:0051291/GO:0005575/GO:0005637/GO:0051260/	cellular_component/molecular_function/biological_process/	A0A087WV11/A0A087WZA9/A0A024R4K9/A0A087WZF4//A0A087X266/A0A087WWH9
ENSG00000178028	2	-0.714372	-0.631135	-1.05955	0.104028	1.54453	0.756502	ENSG00000178028	DNA methyltransferase 1 associated protein 1 [Source:HGNC Symbol;Acc:HGNC:18291]	DMAP1		GO:0005634/GO:0005737/GO:0005829/GO:0005654/GO:0006325/GO:0006281/GO:0045892/GO:0006338/GO:0035267/GO:0005515/GO:0000122/GO:0000981/GO:0040008/GO:0003714/GO:0042307/GO:0043967/GO:0006306/GO:0043968/GO:0001103/GO:0045471/GO:0005657	cellular_component/biological_process/molecular_function	/Q5TG40/Q5TG39/Q5TG37/Q5TG38/Q5TG36
ENSG00000093010	2	-0.730402	-0.449843	-1.09114	0.10592	1.68179	0.48367	ENSG00000093010	catechol-O-methyltransferase [Source:HGNC Symbol;Acc:HGNC:2228]	COMT	00965+2.1.1.6/00140+2.1.1.6/00350+2.1.1.6/	GO:0005737/GO:0016020/GO:0016021/GO:0043231/GO:0046872/GO:0008168/GO:0016740/GO:0032259/GO:0000287/GO:0005886/GO:0005515/GO:0008171/GO:0016206/GO:0006584/GO:0007565/GO:0007612/GO:0007614/GO:0008210/GO:0014070/GO:0016036/GO:0032496/GO:0032502/GO:0035814/GO:0042135/GO:0042417/GO:0042420/GO:0042493/GO:0043627/GO:0045963/GO:0048265/GO:0048609/GO:0048662/GO:0050668/GO:0051930/GO:0005829/GO:0030424/GO:…	cellular_component/molecular_function/biological_process	F8WBW9/A0A140VJG8/E7EUU8/E7EMS6//H7BZ45	path:hsa01100/path:hsa00350/path:hsa00140/path:hsa04728	hsa:1312	ko:K00545	Metabolic pathways - Homo sapiens (human)/Tyrosine metabolism - Homo sapiens (human)/Steroid hormone biosynthesis - Homo sapiens (human)/Dopaminergic synapse - Homo sapiens (human)
ENSG00000144591	2	-0.623816	-0.333142	-1.40396	0.135345	1.24289	0.982681	ENSG00000144591	GDP-mannose pyrophosphorylase A [Source:HGNC Symbol;Acc:HGNC:22923]	GMPPA		GO:0005737/GO:0009058/GO:0005515/GO:0016740/GO:0016779/GO:0070062	cellular_component/biological_process/molecular_function	A0A0U1RRC2//A0A024R482/F8WD54/C9JAH0/A0A087WUI8/C9J255	path:hsa00520/path:hsa01100/path:hsa00051	hsa:29926	ko:K00966	Amino sugar and nucleotide sugar metabolism - Homo sapiens (human)/Metabolic pathways - Homo sapiens (human)/Fructose and mannose metabolism - Homo sapiens (human)
ENSG00000167657	2	-1.07015	-0.292507	-1.08917	0.203428	1.20764	1.04075	ENSG00000167657	death associated protein kinase 3 [Source:HGNC Symbol;Acc:HGNC:2676]	DAPK3		GO:0005634/GO:0005737/GO:0000166/GO:0004672/GO:0004674/GO:0005524/GO:0006468/GO:0016740/GO:0016301/GO:0016310/GO:0006325/GO:0042803/GO:0005515/GO:0006915/GO:0042802/GO:0006417/GO:0071346/GO:0043065/GO:0017048/GO:0017148/GO:0007346/GO:0042981/GO:0090263/GO:0006355/GO:0046777/GO:0010506/GO:0035556/GO:2000249/GO:0043522/GO:0008022/GO:0008140/GO:0006940/GO:0007088/GO:0008360/GO:0030182/GO:0030335/GO:…	cellular_component/molecular_function/biological_process	M0QYW5//M0QYY8/M0R0D0
ENSG00000177595	2	-1.30554	0.346236	-1.1572	0.303347	1.13103	0.682133	ENSG00000177595	p53-induced death domain protein 1 [Source:HGNC Symbol;Acc:HGNC:16491]	PIDD1		/GO:0005634/GO:0005737/GO:0005794/GO:0005829/GO:0016787/GO:0007165/GO:0015698/GO:0006915/GO:0005515/GO:0016540/GO:0006974/GO:0005654/GO:0043065/GO:0043066/GO:0051092/GO:0042981/GO:0004175/GO:0006919/GO:0043122/GO:0006977/GO:0005123/GO:0005225/GO:0098656/GO:0034702/GO:1902043/GO:2001235/GO:2001238	/cellular_component/molecular_function/biological_process	H0YE55/E9PPT6/
ENSG00000113441	2	-1.4198	0.0386691	-0.981593	0.590356	1.10979	0.662574	ENSG00000113441	leucyl and cystinyl aminopeptidase [Source:HGNC Symbol;Acc:HGNC:6656]	LNPEP		GO:0016020/GO:0016021/GO:0008270/GO:0046872/GO:0016787/GO:0005765/GO:0005886/GO:0005515/GO:0008233/GO:0006508/GO:0005576/GO:0008237/GO:0004177/GO:0005737/GO:0005829/GO:0007267/GO:0120163/GO:0005887/GO:0000209/GO:0007565/GO:0002480/GO:0042277/GO:0070006/GO:0043171/GO:0031905/GO:0030163/GO:0060395/GO:0030659/GO:0048471	cellular_component/molecular_function/biological_process
ENSG00000130724	2	-1.41159	0.280258	-0.778725	-0.219426	1.1238	1.00568	ENSG00000130724	charged multivesicular body protein 2A [Source:HGNC Symbol;Acc:HGNC:30216]	CHMP2A		GO:0007034/GO:0016020/GO:0015031/GO:0005515/GO:0005829/GO:0031902/GO:0005768/GO:0031210/GO:0070062/GO:0051291/GO:0016197/GO:0016236/GO:0019058/GO:0036258/GO:0039702/GO:0051260/GO:0045324/GO:0019904/GO:1903543/GO:0010458/GO:0005635/GO:0051258/GO:0010324/GO:0007080/GO:0010824/GO:0000785/GO:0006997/GO:0031468/GO:0032509/GO:0045184/GO:0050792/GO:0060548/GO:0061952/GO:1901673/GO:1902188/GO:1903723/GO:…	biological_process/cellular_component/molecular_function	M0R1L7/A0A024R4S0/M0QXX8/M0R1T5	path:hsa04144/path:hsa04217	hsa:27243	ko:K12191	Endocytosis - Homo sapiens (human)/Necroptosis - Homo sapiens (human)
ENSG00000109089	2	-1.31372	0.246232	-1.03577	0.0358777	1.06827	0.999109	ENSG00000109089	cerebellar degeneration related protein 2 like [Source:HGNC Symbol;Acc:HGNC:29999]	CDR2L		GO:0005515	molecular_function	A0A024R8R6		hsa:30850
ENSG00000070413	2	-1.2301	0.0462226	-0.95576	-0.0889516	1.31432	0.914266	ENSG00000070413	DiGeorge syndrome critical region gene 2 [Source:HGNC Symbol;Acc:HGNC:2845]	DGCR2		GO:0016020/GO:0016021/GO:0030246/GO:0007155/GO:0050890/GO:0009887	cellular_component/molecular_function/biological_process	F6SYP7/B7Z3C4/
ENSG00000198952	2	-1.1724	0.174665	-1.12664	0.0200606	1.28792	0.816404	ENSG00000198952	SMG5 nonsense mediated mRNA decay factor [Source:HGNC Symbol;Acc:HGNC:24644]	SMG5		GO:0005634/GO:0005737/GO:0005515/GO:0090501/GO:0005829/GO:0042162/GO:0070034/GO:0007004/GO:0031625/GO:0000184/GO:0042826/GO:0043021/GO:0032210/GO:0032204/GO:0004540/GO:0051721/GO:0006406/GO:0035303/GO:0043487/GO:0005697	cellular_component/molecular_function/biological_process
ENSG00000027847	2	-1.3021	0.9435	-1.1708	0.100538	0.634907	0.793953	ENSG00000027847	beta-1 4-galactosyltransferase 7 [Source:HGNC Symbol;Acc:HGNC:930]	B4GALT7		GO:0016020/GO:0016021/GO:0046872/GO:0016740/GO:0016757/GO:0005794/GO:0005975/GO:0005515/GO:0030145/GO:0006486/GO:0032580/GO:0006464/GO:0000139/GO:0008378/GO:0003831/GO:0006487/GO:0006029/GO:0006024/GO:0030203/GO:0048147/GO:0097435/GO:0046525	cellular_component/molecular_function/biological_process	D6RDJ8/H0Y9D6//D6RA33/D6RJI5
ENSG00000196756	2	-1.8393	0.5101	-0.280051	0.0103642	0.796911	0.801977
ENSG00000112667	2	-1.53719	0.577351	-0.857908	0.0605658	0.778163	0.979024	ENSG00000112667	2'-deoxynucleoside 5'-phosphate N-hydrolase 1 [Source:HGNC Symbol;Acc:HGNC:21218]	DNPH1		GO:0005634/GO:0005737/GO:0016787/GO:0042803/GO:0005515/GO:0008152/GO:0016798/GO:0009117/GO:0042802/GO:0005829/GO:0070062/GO:0070694/GO:0009159/GO:0030855/GO:0008283/GO:0030307/GO:0016799/GO:0006195/GO:0009116	cellular_component/molecular_function/biological_process	H0Y8X4/
ENSG00000131242	2	-1.55241	0.298842	-0.838746	0.224327	0.967231	0.900756	ENSG00000131242	RAB11 family interacting protein 4 [Source:HGNC Symbol;Acc:HGNC:30267]	RAB11FIP4		GO:0005737/GO:0016020/GO:0046872/GO:0005509/GO:0042803/GO:0005856/GO:0005515/GO:0031410/GO:0005615/GO:0005815/GO:0005819/GO:0030496/GO:0017137/GO:0005768/GO:0005813/GO:0032154/GO:0016032/GO:0055038/GO:0030139/GO:0032465/GO:0030306/GO:0032456/GO:0003407/GO:1903452/GO:0048471/	cellular_component/molecular_function/biological_process/	K7EL58//J3QLM3/K7EMK3/J3QKR9
ENSG00000173153	2	-1.61921	0.5905	-0.808729	0.43617	1.01956	0.381707	ENSG00000173153	estrogen related receptor alpha [Source:HGNC Symbol;Acc:HGNC:3471]	ESRRA		GO:0045944/GO:0005634/GO:0005737/GO:0008270/GO:0046872/GO:0006355/GO:0003677/GO:0003700/GO:0001650/GO:0045171/GO:0043565/GO:0015630/GO:0005515/GO:0003707/GO:0030522/GO:0043401/GO:0005496/GO:0000981/GO:0005654/GO:0019904/GO:0006367/GO:0007005/GO:0004879/GO:0000978/GO:0001227/GO:0001228/GO:0000122/GO:0030278/GO:0032355/GO:0042127/GO:0045667/GO:0045670/GO:0045893/GO:0051216/GO:1900078	biological_process/cellular_component/molecular_function	F5H0E9//Q569H8/F5GWT5/H0YGT3		hsa:2101	ko:K08552
ENSG00000067369	2	-1.75769	0.496598	-0.540364	0.912585	0.71284	0.176026	ENSG00000067369	tumor protein p53 binding protein 1 [Source:HGNC Symbol;Acc:HGNC:11999]	TP53BP1		GO:0051091/GO:0045944/GO:0005634/GO:0005654/GO:0003677/GO:0005694/GO:0005515/GO:0006281/GO:0006974/GO:0016604/GO:0045893/GO:0000775/GO:0000776/GO:0000777/GO:0042393/GO:0051260/GO:2000042/GO:0035861/GO:0005737/GO:0006303/GO:0001102/GO:0035064/GO:0000781/GO:0002039/GO:0000077/GO:0045830/GO:0003712/GO:0003684/GO:0042162/GO:0043565/GO:0061649/GO:0071481/GO:0000784/GO:0005657/GO:1990391/	biological_process/cellular_component/molecular_function/	M0R142/A6NNK5/H7C151/C9JXV0/H7BZY0/H7C495//H7C3N7
ENSG00000140848	2	-1.42832	-0.321385	-0.777215	0.944194	1.02433	0.558387	ENSG00000140848	copine 2 [Source:HGNC Symbol;Acc:HGNC:2315]	CPNE2		GO:0005634/GO:0005737/GO:0016020/GO:0005886/GO:0005515/GO:0005544/GO:0070062/GO:0071277/	cellular_component/molecular_function/biological_process/	/H3BUC8/H3BQQ3/H3BPR8
ENSG00000233016	2	-1.74948	-0.112248	-0.263642	0.658298	1.1505	0.316572
ENSG00000125458	2	-1.57984	0.0636527	-0.302639	-0.0874425	1.49345	0.412815	ENSG00000125458	5' 3'-nucleotidase cytosolic [Source:HGNC Symbol;Acc:HGNC:17144]	NT5C		GO:0016311/GO:0008253/GO:0009264/GO:0005634/GO:0005737/GO:0046872/GO:0000166/GO:0005829/GO:0016787/GO:0009117/GO:0070062/GO:0006195/GO:0046135/GO:0008252/GO:0019103/GO:0009223/GO:0016791/	biological_process/molecular_function/cellular_component/	J3KSX6/V9HWF3/J3KSY6//J3KSF0/J3QQX8/J3KRC4	path:hsa00240/path:hsa00760/path:hsa01100/path:hsa00230	hsa:30833	ko:K01081	Pyrimidine metabolism - Homo sapiens (human)/Nicotinate and nicotinamide metabolism - Homo sapiens (human)/Metabolic pathways - Homo sapiens (human)/Purine metabolism - Homo sapiens (human)
ENSG00000145506	2	-1.54282	-0.113479	-0.00372228	-0.164446	1.58878	0.235691	ENSG00000145506	naked cuticle homolog 2 [Source:HGNC Symbol;Acc:HGNC:17046]	NKD2		GO:1903078/GO:0090090/GO:0005737/GO:0016020/GO:0046872/GO:0005509/GO:0005886/GO:0005515/GO:0016055/GO:0031410/GO:0030178/GO:0006887/GO:0031625/GO:0032436/GO:0016328/GO:0019838/GO:0071944/GO:0016323/GO:0072659/GO:0048210/GO:0070382/GO:0010954/GO:0032036/GO:0051117	biological_process/cellular_component/molecular_function
ENSG00000125995	2	-1.40046	0.564704	-0.829349	0.223081	1.40749	0.0345389	ENSG00000125995	reactive oxygen species modulator 1 [Source:HGNC Symbol;Acc:HGNC:16185]	ROMO1		GO:0016020/GO:0016021/GO:0005743/GO:0005739/GO:0042742/GO:0003674/GO:0050829/GO:2000379/GO:0050830/GO:0061844/GO:0008284/GO:0030150/GO:0005744/GO:0031640/GO:0051715/GO:0034614/GO:0001302/GO:0045039	cellular_component/biological_process/molecular_function
ENSG00000159210	2	-1.26504	0.267281	-0.795984	0.453045	1.56216	-0.221459	ENSG00000159210	SNF8 ESCRT-II complex subunit [Source:HGNC Symbol;Acc:HGNC:17028]	SNF8		GO:0005634/GO:0005737/GO:0016020/GO:0015031/GO:0005829/GO:0005654/GO:0042803/GO:0005886/GO:0005515/GO:0071985/GO:0000814/GO:0048471/GO:0042176/GO:0031902/GO:0005768/GO:0070062/GO:0061635/GO:0010628/GO:0045022/GO:0016197/GO:0016236/GO:0036258/GO:0010008/GO:0055037/GO:0008022/GO:0047485/GO:0005667/GO:0006357/GO:1903543/GO:0032456/GO:0045732/GO:0008134/GO:0043328/GO:0016247/GO:0010797/GO:1903772/	cellular_component/biological_process/molecular_function/	I3L457/I3L2X5/D6RFY6/D6RJ86/D6RBI1//H0Y8S5/K7EPV2
ENSG00000084070	2	-0.424194	0.524267	-0.796053	-0.852036	1.77084	-0.222828	ENSG00000084070	small ArfGAP2 [Source:HGNC Symbol;Acc:HGNC:25082]	SMAP2		GO:0005096/GO:0043547/GO:0005737/GO:0046872/GO:0005515	molecular_function/biological_process/cellular_component	X6RCC3/A0A087WV97/
ENSG00000160014	2	-0.651947	0.643041	-1.13194	-0.535457	1.60901	0.067293	ENSG00000160014	calmodulin 3 [Source:HGNC Symbol;Acc:HGNC:1449]	CALM3		GO:0016301/GO:0016310/GO:0005509/GO:0005515/GO:0019722/GO:0010880/GO:0010881/GO:0002027/GO:0005634/GO:0005737/GO:0046872/GO:0005886/GO:0005856/GO:0007186/GO:0000922/GO:0005813/GO:0005815/GO:0005819/GO:0008179/GO:0019904/GO:0030235/GO:0031800/GO:0043548/GO:0044325/GO:0047485/GO:0048306/GO:0050998/GO:0000086/GO:0001975/GO:0007190/GO:0043388/GO:0051000/GO:0051412/GO:0060314/GO:0090150/GO:0090151/GO:…	molecular_function/biological_process/cellular_component	B4DJ51/Q96HY3/M0QZ52	path:hsa05167/path:hsa04270/path:hsa05418/path:hsa04750/path:hsa05031/path:hsa04024/path:hsa04625/path:hsa04022/path:hsa04014/path:hsa04925/path:hsa04371/path:hsa05170/path:hsa05152/path:hsa04916/path:hsa04744/path:hsa04740/path:hsa05214/path:hsa04915/path:hsa05010/path:hsa04114/path:hsa05034/path:hsa04728/path:hsa04261/path:hsa05163/path:hsa04922/path:hsa04020/path:hsa04971/path:hsa04910/path:hs…	hsa:801/hsa:808/hsa:805	ko:K02183	Kaposi sarcoma-associated herpesvirus infection - Homo sapiens (human)/Vascular smooth muscle contraction - Homo sapiens (human)/Fluid shear stress and atherosclerosis - Homo sapiens (human)/Inflammatory mediator regulation of TRP channels - Homo sapiens (human)/Amphetamine addiction - Homo sapiens (human)/cAMP signaling pathway - Homo sapiens (human)/C-type lectin receptor signaling pathway - Ho…
ENSG00000115694	2	-0.938728	0.375428	-0.937193	-0.369654	1.71422	0.155925	ENSG00000115694	serine/threonine kinase 25 [Source:HGNC Symbol;Acc:HGNC:11404]	STK25	05165+2.7.11.1/04150+2.7.11.1/04926+2.7.11.1/04714+2.7.11.1/04151+2.7.11.1/	GO:0005737/GO:0046872/GO:0000166/GO:0004672/GO:0004674/GO:0005524/GO:0006468/GO:0016740/GO:0016301/GO:0016310/GO:0005794/GO:0042803/GO:0005515/GO:0007163/GO:0050772/GO:0051645/GO:0000139/GO:0070062/GO:0006979/GO:0007165/GO:0046777/GO:0023014/GO:0031098/GO:0032147/GO:0032874/GO:0036481/GO:0042542/GO:0051683/GO:0090168/	cellular_component/molecular_function/biological_process/	E7EM58/C9J6L2/A0A0S2Z4Y2/H7C279/C9J8E8/C9JIH8/C9K0M6/A0A024R4B2/C9J232//C9JDH9/C9JFA1/C9JN58/C9JJV0/C9JCC0		hsa:10494	ko:K08838
ENSG00000127837	2	-1.01461	0.636537	-0.98867	-0.359269	1.55917	0.166846	ENSG00000127837	angio associated migratory cell protein [Source:HGNC Symbol;Acc:HGNC:18]	AAMP		GO:0005737/GO:0016020/GO:0005829/GO:0045171/GO:0005886/GO:0015630/GO:0007275/GO:0030154/GO:0009986/GO:0051082/GO:0001525/GO:0042273/GO:0008201/GO:0010595/GO:0014909/GO:0005515/	cellular_component/biological_process/molecular_function/	A0A024R410/H7C0R2/C9JTS3/C9JG97/C9JEH3		hsa:14
ENSG00000196951	2	-0.505816	1.49569	-1.10511	-0.0889904	0.894897	-0.690672
ENSG00000111737	2	-1.15654	0.958186	-0.577065	-0.664961	1.40275	0.037625	ENSG00000111737	RAB35 member RAS oncogene family [Source:HGNC Symbol;Acc:HGNC:9774]	RAB35		GO:0016020/GO:0015031/GO:0000166/GO:0003924/GO:0005525/GO:0005886/GO:0005515/GO:0042470/GO:0031410/GO:0005905/GO:0006886/GO:0030136/GO:0005768/GO:0005829/GO:0070062/GO:0032482/GO:0000139/GO:0010008/GO:0016197/GO:0005546/GO:0008104/GO:0019003/GO:0000281/GO:0031175/GO:0030665/GO:0032456/GO:0019882/GO:0055038/GO:1990090/GO:0045171/GO:0048227/GO:0036010/GO:0031253/GO:0045334/GO:0098993/	cellular_component/biological_process/molecular_function/	F5H157//F5H7F8
ENSG00000239899	2	-1.15496	1.25609	-0.440523	-0.373942	1.22269	-0.509348
ENSG00000168010	2	-0.72521	1.19752	-1.2641	-0.615437	0.894886	0.512337	ENSG00000168010	autophagy related 16 like 2 [Source:HGNC Symbol;Acc:HGNC:25464]	ATG16L2		GO:0005737/GO:0015031/GO:0005654/GO:0006914/GO:0000045/GO:0000421/GO:0039689/	cellular_component/biological_process/	H0YFG0/H0YFZ7//H0YG45/H0YGE3/F5H7B6/H0YF72/H0YGJ8/F5GWM4/F5GWZ9/H0YG67/H0YFC3
ENSG00000177519	2	-0.766549	0.795575	-1.40585	-0.424663	0.905761	0.895722	ENSG00000177519	reprimo TP53 dependent G2 arrest mediator homolog [Source:HGNC Symbol;Acc:HGNC:24201]	RPRM		GO:0005737/GO:0016020/GO:0016021/GO:0005515/GO:0007050/GO:0007346	cellular_component/molecular_function/biological_process
ENSG00000140474	2	-0.681693	0.939619	-1.31204	-0.599642	0.50754	1.14621	ENSG00000140474	unc-51 like kinase 3 [Source:HGNC Symbol;Acc:HGNC:19703]	ULK3		GO:0005737/GO:0000166/GO:0004672/GO:0004674/GO:0005524/GO:0006468/GO:0016740/GO:0016301/GO:0016310/GO:0006914/GO:0016020/GO:0005515/GO:0005829/GO:0097542/GO:0010506/GO:0000045/GO:0000407/GO:0046777/GO:0090398/GO:0045879/GO:0045880/	cellular_component/molecular_function/biological_process/	/H3BPN6/H3BV76/H3BTS3/H3BS27/H3BT78/H3BP85/H3BMW8
ENSG00000100106	2	-1.00873	0.635734	-0.962717	-0.603573	1.42062	0.51867	ENSG00000100106	TRIO and F-actin binding protein [Source:HGNC Symbol;Acc:HGNC:17009]	TRIOBP		GO:0005634/GO:0005737/GO:0003779/GO:0051015/GO:0051301/GO:0005856/GO:0007049/GO:0005925/GO:0005815/GO:0030496/GO:0032956/GO:0031625/GO:0017049/GO:0015629/GO:0045159/GO:0051016/GO:0030047/GO:0007605/GO:0060088/GO:1900026/	cellular_component/molecular_function/biological_process/	F6WYE2/F6WMF4/H0Y5J9/H7BXW4/F6TR96//H0Y5T8
ENSG00000112658	2	-0.958002	0.216305	-0.863545	-0.64423	1.53985	0.70962	ENSG00000112658	serum response factor [Source:HGNC Symbol;Acc:HGNC:11291]	SRF		GO:0051091/GO:0045944/GO:0005737/GO:0005634/GO:0046983/GO:0003677/GO:0003700/GO:0005515/GO:0007275/GO:0000978/GO:0000981/GO:0000987/GO:0001228/GO:0003682/GO:0010736/GO:0031490/GO:0042826/GO:0043565/GO:0061629/GO:0070878/GO:0001569/GO:0001701/GO:0001707/GO:0001764/GO:0001947/GO:0002011/GO:0002042/GO:0002521/GO:0003257/GO:0006355/GO:0007015/GO:0007160/GO:0007369/GO:0007507/GO:0007616/GO:0008285/GO:…	biological_process/cellular_component/molecular_function	A0A024RD16	path:hsa04022/path:hsa04010/path:hsa05203/path:hsa05166	hsa:6722	ko:K04378	cGMP-PKG signaling pathway - Homo sapiens (human)/MAPK signaling pathway - Homo sapiens (human)/Viral carcinogenesis - Homo sapiens (human)/Human T-cell leukemia virus 1 infection - Homo sapiens (human)
ENSG00000162517	2	-1.15135	0.279788	-0.662917	-0.646662	1.51472	0.666424	ENSG00000162517	penta-EF-hand domain containing 1 [Source:HGNC Symbol;Acc:HGNC:30009]	PEF1		GO:0003723/GO:0005737/GO:0016020/GO:0046872/GO:0005783/GO:0005509/GO:0005515/GO:0031410/GO:0000139/GO:0006888/GO:0012507/GO:0070062/GO:0048306/GO:0046982/GO:0031463/GO:0046983/GO:0051592/GO:0060090/GO:0014029/GO:0014032/GO:0048208/GO:1902527/GO:0030127	molecular_function/cellular_component/biological_process
ENSG00000125931	2	-1.00347	0.426436	-1.01653	-0.602767	1.13431	1.06202	ENSG00000125931	Cbp/p300 interacting transactivator with Glu/Asp rich carboxy-terminal domain 1 [Source:HGNC Symbol;Acc:HGNC:1986]	CITED1		GO:0007179/GO:0045893/GO:0030511/GO:0005634/GO:0005737/GO:0005829/GO:0006355/GO:0003700/GO:0042803/GO:0005515/GO:0006915/GO:0007275/GO:0030154/GO:0003713/GO:0006357/GO:0001890/GO:0005654/GO:0010628/GO:0003682/GO:0032496/GO:0008022/GO:0042981/GO:0043524/GO:0070555/GO:0044212/GO:0045892/GO:0070410/GO:0043627/GO:0006913/GO:0032868/GO:0060395/GO:0034341/GO:0051591/GO:0045668/GO:0042438/GO:0030318/GO:…	biological_process/cellular_component/molecular_function	C9J1P6/H7C2S6/C9J7P8/C9JRD8//C9J300
ENSG00000198355	2	-1.15141	0.413538	-0.964104	-0.467464	1.11631	1.05312	ENSG00000198355	Pim-3 proto-oncogene serine/threonine kinase [Source:HGNC Symbol;Acc:HGNC:19310]	PIM3	05165+2.7.11.1/04150+2.7.11.1/04926+2.7.11.1/04714+2.7.11.1/04151+2.7.11.1	GO:0005737/GO:0000166/GO:0004672/GO:0004674/GO:0005524/GO:0006468/GO:0043066/GO:0005829/GO:0016740/GO:0016301/GO:0016310/GO:0007049/GO:0006915/GO:0005515/GO:0007346/GO:0046777/GO:0061179	cellular_component/molecular_function/biological_process
ENSG00000109736	2	-1.05454	0.59174	-0.787624	-0.842713	1.13788	0.955253	ENSG00000109736	major facilitator superfamily domain containing 10 [Source:HGNC Symbol;Acc:HGNC:16894]	MFSD10		GO:0016020/GO:0016021/GO:0055085/GO:0006915/GO:0031526/GO:0008493/GO:0008514/GO:0015904/GO:0043252/GO:0030659	cellular_component/biological_process/molecular_function	D6R9N3/D6RA47/D6RIZ4//D6RE79/D6RHV1
ENSG00000087116	2	-1.21979	0.351794	-0.610472	-0.714523	1.32068	0.872317	ENSG00000087116	ADAM metallopeptidase with thrombospondin type 1 motif 2 [Source:HGNC Symbol;Acc:HGNC:218]	ADAMTS2		GO:0008270/GO:0046872/GO:0016787/GO:0008233/GO:0006508/GO:0005576/GO:0004222/GO:0008237/GO:0062023/GO:0030574/GO:0007283/GO:0016485/GO:0030199/GO:0030324/GO:0043588/GO:0031012/	molecular_function/biological_process/cellular_component/	/A0A1B0GTY3
ENSG00000215193	2	-0.442188	0.467083	-0.974656	-1.17427	1.09124	1.03279	ENSG00000215193	peroxisomal biogenesis factor 26 [Source:HGNC Symbol;Acc:HGNC:22965]	PEX26		GO:0016020/GO:0016021/GO:0015031/GO:0005779/GO:0005515/GO:0044877/GO:0045046/GO:0005777/GO:0005778/GO:0006625/GO:0008022/GO:0016558/GO:0051117	cellular_component/biological_process/molecular_function	A0A0S2Z5M7/E9PRC5/A0A024R100	path:hsa04146	hsa:55670	ko:K13340	Peroxisome - Homo sapiens (human)
ENSG00000264364	2	-0.738812	0.356877	-0.659785	-1.18238	1.01169	1.21241	ENSG00000264364	dynein light chain LC8-type 2 [Source:HGNC Symbol;Acc:HGNC:24596]	DYNLL2		GO:0005634/GO:0005737/GO:0016020/GO:0003774/GO:0005856/GO:0005515/GO:0005874/GO:0005813/GO:0030286/GO:0005886/GO:0007017/GO:0035735/GO:0005929/GO:0097542/GO:0005829/GO:0051959/GO:0019886/GO:0006888/GO:0098978/GO:0008574/GO:0005868/GO:0016236/GO:0045505/GO:2000582/GO:0098794/GO:0005875/GO:0042803/GO:0046982/GO:0097110/GO:0031475	cellular_component/molecular_function/biological_process
ENSG00000063854	2	-0.875409	0.520891	-0.500253	-1.21963	0.846131	1.22827	ENSG00000063854	hydroxyacylglutathione hydrolase [Source:HGNC Symbol;Acc:HGNC:4805]	HAGH	00620+3.1.2.6	GO:0004416/GO:0019243//GO:0005737/GO:0046872/GO:0016787/GO:0005739/GO:0005515/GO:0005759/GO:0006750/GO:0005829/GO:0006090	molecular_function/biological_process//cellular_component	H3BQW8/H3BV79/H3BPK3//H3BPQ4
ENSG00000126453	2	-0.987847	1.01082	-0.678677	-1.04547	0.880561	0.82061	ENSG00000126453	BCL2 like 12 [Source:HGNC Symbol;Acc:HGNC:13787]	BCL2L12		GO:0016020/GO:0042981/GO:0006915/GO:0045944/GO:0005634/GO:1990001//GO:0002039/GO:1902166/GO:2000773	cellular_component/biological_process//molecular_function	M0R1Z8/M0QZM6/M0R1K0/I6LJZ7/I6LK00//I6LJZ9/A0A087WSV0
ENSG00000131368	2	-0.58575	0.871593	-0.650686	-1.27879	1.31565	0.327984	ENSG00000131368	mitochondrial ribosomal protein S25 [Source:HGNC Symbol;Acc:HGNC:14511]	MRPS25		GO:0005739/GO:0003735/GO:0005840/GO:0005743/GO:0070125/GO:0070126	cellular_component/molecular_function/biological_process	/E7EPW2
ENSG00000132507	2	-0.92674	-0.619738	-0.50501	-0.411447	1.61859	0.844344	ENSG00000132507	eukaryotic translation initiation factor 5A [Source:HGNC Symbol;Acc:HGNC:3300]	EIF5A		GO:0003723/GO:0051028/GO:0005634/GO:0005737/GO:0016020/GO:0015031/GO:0006412/GO:0005783/GO:0005789/GO:0005515/GO:0006915/GO:0003746/GO:0006414/GO:0006406/GO:0005643/GO:0043022/GO:0005829/GO:0006452/GO:0045901/GO:0045905/GO:0008284/GO:0047485/GO:0006913/GO:0005642/GO:0017070/GO:0006611	molecular_function/biological_process/cellular_component	I3L397/I3L504/
ENSG00000099875	2	-0.951532	-0.722007	-0.395343	-0.310137	1.68496	0.694056	ENSG00000099875	MAP kinase interacting serine/threonine kinase 2 [Source:HGNC Symbol;Acc:HGNC:7111]	MKNK2		/GO:0004672/GO:0005524/GO:0006468/GO:0016301/GO:0016310/GO:0005634/GO:0005737/GO:0046872/GO:0000166/GO:0004674/GO:0005654/GO:0016740/GO:0005515/GO:0016604/GO:0006915/GO:0035556/GO:0018105/GO:0006417/GO:0005516/GO:0007166/GO:0016605/GO:0030097/GO:0071243/GO:0046777/GO:0004683/GO:0009931/GO:0097192	/molecular_function/biological_process/cellular_component	/K7ELG3/K7EJ98/K7EK27/K7EMP5/K7ELN0/Q9NV89/K7EIN7
ENSG00000160410	2	-0.648171	-0.12967	-0.865876	-0.845275	1.21909	1.2699	ENSG00000160410	SH3KBP1 binding protein 1 [Source:HGNC Symbol;Acc:HGNC:19214]	SHKBP1		GO:0051260/GO:0005515/GO:0005764/GO:0045742/	biological_process/molecular_function/cellular_component/	M0QYJ9/M0QZF2/M0R0E3/M0R2U6/M0R0S1/M0QYB1//M0R204/M0QX42/M0QZF4/M0R1G0/M0R0S2/M0QXA4/M0R0K4/M0R2P6/M0QZE8
ENSG00000113068	2	-0.879248	-0.173882	-0.695594	-0.73655	1.44517	1.04011	ENSG00000113068	prefoldin subunit 1 [Source:HGNC Symbol;Acc:HGNC:8866]	PFDN1		GO:0006457/GO:0006355/GO:0051082/GO:0016272/GO:0003700/GO:0044183/	biological_process/molecular_function/cellular_component/	D6RGG5//E5RGS4
ENSG00000188760	2	-0.809089	-0.193368	-0.877209	-0.625813	1.31652	1.18896	ENSG00000188760	transmembrane protein 198 [Source:HGNC Symbol;Acc:HGNC:33704]	TMEM198		GO:0016020/GO:0016021/GO:0005886/GO:0007275/GO:0016055/GO:0031410/GO:0090263	cellular_component/biological_process	C9JFY7/C9JXI5/A0A024R483		hsa:130612
ENSG00000137133	2	-0.60533	-0.565535	-0.84021	-0.470356	1.63302	0.848407	ENSG00000137133	histidine triad nucleotide binding protein 2 [Source:HGNC Symbol;Acc:HGNC:18344]	HINT2		GO:0000166/GO:0005730/GO:0016787/GO:0005739/GO:0003824/GO:0006629/GO:0006694/GO:0006915/GO:0016042/GO:2000757	molecular_function/cellular_component/biological_process
ENSG00000105011	2	-0.758658	-0.197805	-0.748285	-0.719657	1.64151	0.7829	ENSG00000105011	anti-silencing function 1B histone chaperone [Source:HGNC Symbol;Acc:HGNC:20996]	ASF1B		GO:0005634/GO:0005654/GO:0006325/GO:0000790/GO:0005515/GO:0007275/GO:0030154/GO:0042393/GO:0001835/GO:0006333/GO:0006334/GO:0000785/GO:0007283/GO:0032991/GO:0006335/GO:0006336	cellular_component/biological_process/molecular_function	K7ELW9/K7ES22/A0A024R7G4/K7EM93/K7EIL9		hsa:55723	ko:K10753
ENSG00000124588	2	-0.42957	-0.438269	-0.707268	-0.885754	1.62456	0.836299	ENSG00000124588	N-ribosyldihydronicotinamide:quinone reductase 2 [Source:HGNC Symbol;Acc:HGNC:7856]	NQO2		/GO:0005829/GO:0005654/GO:0005737/GO:0046872/GO:0016491/GO:0055114/GO:0005515/GO:0022900/GO:0070062/GO:0006805/GO:0008270/GO:0042803/GO:0009055/GO:0003955/GO:0001512/GO:0016661/GO:0031404/GO:0071949/GO:1904408/GO:1905594/GO:0007613/GO:0043525/GO:0070374/GO:1904707/GO:2000379	/cellular_component/molecular_function/biological_process	U3KQG7/Q5TD05/A2A2U4/Q5TD07/
ENSG00000196976	2	-0.65433	0.452487	-1.12046	-0.754871	1.47707	0.600097	ENSG00000196976	L antigen family member 3 [Source:HGNC Symbol;Acc:HGNC:26058]	LAGE3		GO:0005634/GO:0005737/GO:0005654/GO:0008033/GO:0005515/GO:0016604/GO:0008150/GO:0000408	cellular_component/biological_process/molecular_function
ENSG00000159692	2	-0.619701	0.121127	-1.12182	-0.645677	1.55634	0.709735	ENSG00000159692	C-terminal binding protein 1 [Source:HGNC Symbol;Acc:HGNC:2494]	CTBP1		GO:0005634/GO:0005737/GO:0005654/GO:0016491/GO:0055114/GO:0016616/GO:0005515/GO:0051287/GO:0030154/GO:0019904/GO:0016032/GO:0006468/GO:0008134/GO:0000122/GO:0045892/GO:0019079/GO:0008285/GO:0003714/GO:0050872/GO:0017053/GO:0008022/GO:0070491/GO:0006342/GO:0031065/GO:0035067/GO:0051726/GO:0090241/GO:0003700/GO:0005667/	cellular_component/molecular_function/biological_process/	X5D8Y5/A0A0D9SGE6/E9PGB1/H0Y9M9/D6RAX2/H0Y913/E7EPF8/E7EUB3/H0Y8W7//E7ESU7/H0Y8U5	path:hsa05220/path:hsa04310/path:hsa04330/path:hsa05200	hsa:1487	ko:K04496	Chronic myeloid leukemia - Homo sapiens (human)/Wnt signaling pathway - Homo sapiens (human)/Notch signaling pathway - Homo sapiens (human)/Pathways in cancer - Homo sapiens (human)
ENSG00000141858	2	-0.56663	0.51088	-1.41755	-0.568132	1.05239	0.989037	ENSG00000141858	sterile alpha motif domain containing 1 [Source:HGNC Symbol;Acc:HGNC:17958]	SAMD1				F8WDT5/E9PIW9
ENSG00000071626	2	-0.562061	0.395399	-1.36106	-0.560488	1.34477	0.743436	ENSG00000071626	DAZ associated protein 1 [Source:HGNC Symbol;Acc:HGNC:2683]	DAZAP1		GO:0003676/GO:0003723/GO:0005634/GO:0005737/GO:0005829/GO:0005654/GO:0007275/GO:0030154/GO:0007283/GO:0005515/GO:0048026/GO:1990904/GO:0032991/GO:0003730/GO:0034046/GO:0008266/GO:0035613/GO:0001893/GO:0008283	molecular_function/cellular_component/biological_process	K7EQ55/K7EK33//A0A0S2Z569/K7EQ02	path:hsa03015	hsa:26528	ko:K14411	mRNA surveillance pathway - Homo sapiens (human)
ENSG00000106636	2	-0.252478	-0.221609	-1.41174	-0.432732	1.25675	1.06182	ENSG00000106636	YKT6 v-SNARE homolog [Source:HGNC Symbol;Acc:HGNC:16959]	YKT6		GO:0005737/GO:0016020/GO:0016021/GO:0015031/GO:0016192/GO:0005829/GO:0016740/GO:0005739/GO:0005794/GO:0000139/GO:0031410/GO:0030659/GO:0061025/GO:0045296/GO:0006888/GO:0030133/GO:0033116/GO:0005484/GO:0042147/GO:0031201/GO:0005768/GO:0019706/GO:0006903/GO:0006904/GO:0005783/GO:0005887/GO:0005515/GO:0043025/GO:0097440/GO:0097441/	cellular_component/biological_process/molecular_function/	H7C3K7//A4D2J0	path:hsa04130	hsa:10652	ko:K08516	SNARE interactions in vesicular transport - Homo sapiens (human)
ENSG00000163703	2	-0.679966	0.191697	-1.05977	-0.78871	1.28135	1.05539	ENSG00000163703	cysteine rich with EGF like domains 1 [Source:HGNC Symbol;Acc:HGNC:14630]	CRELD1		GO:0016020/GO:0016021/GO:0005509/GO:0062023/GO:0005201/GO:0003197/GO:0003279/	cellular_component/molecular_function/biological_process/	F8WBY3/H7C2L3/
ENSG00000130309	2	-0.878868	0.143969	-1.15193	-0.396532	1.3823	0.901061	ENSG00000130309	collagen beta(1-O)galactosyltransferase 1 [Source:HGNC Symbol;Acc:HGNC:26182]	COLGALT1		GO:0016020/GO:0016740/GO:0005783/GO:0016757/GO:0005788/GO:0050211/GO:1904028/	cellular_component/molecular_function/biological_process/	M0QYH0/M0QX72/
ENSG00000137309	2	-0.720901	0.00410974	-1.20493	-0.443072	1.31658	1.04821	ENSG00000137309	high mobility group AT-hook 1 [Source:HGNC Symbol;Acc:HGNC:5010]	HMGA1		GO:0045944/GO:0005634/GO:0006355/GO:0003677/GO:0005694/GO:0000785/GO:0005515/GO:0030374/GO:0045893/GO:0005925/GO:0000981/GO:0005654/GO:0005829/GO:0008285/GO:0042974/GO:0009615/GO:0006284/GO:0019899/GO:0008134/GO:0045892/GO:0003682/GO:0090575/GO:0065003/GO:0005667/GO:0051169/GO:0075713/GO:0003713/GO:0006337/GO:0046965/GO:0001158/GO:0003680/GO:0003906/GO:0030527/GO:0042975/GO:0006268/GO:0031936/GO:…	biological_process/cellular_component/molecular_function	Q5T6U8/
ENSG00000116685	2	-0.751646	-0.0557293	-1.18726	-0.397964	1.22552	1.16708	ENSG00000116685	KIAA2013 [Source:HGNC Symbol;Acc:HGNC:28513]	KIAA2013		GO:0016020/GO:0016021	cellular_component
ENSG00000091640	2	0.160506	0.234318	-1.34451	-0.987871	1.3284	0.609162	ENSG00000091640	sperm associated antigen 7 [Source:HGNC Symbol;Acc:HGNC:11216]	SPAG7		GO:0003676/GO:0005634	molecular_function/cellular_component	I3L0X5/I3L0Q5//I3L4C3
ENSG00000197063	2	-0.0123887	0.00342062	-1.10016	-1.0742	1.44671	0.736622	ENSG00000197063	MAF bZIP transcription factor G [Source:HGNC Symbol;Acc:HGNC:6781]	MAFG		GO:0005634/GO:0006355/GO:0003677/GO:0003700/GO:0046982/GO:0005515/GO:0000978/GO:0001228/GO:0001701/GO:0010628/GO:0030534/GO:0030641/GO:0042127/GO:0045604/GO:0045944/GO:0043565/GO:0000981/GO:0005654/GO:0007596	cellular_component/biological_process/molecular_function	A0A024R8X1/I3L2F8		hsa:4097	ko:K09037
ENSG00000129559	2	-0.0566661	-0.430711	-1.02967	-0.88545	0.999977	1.40252	ENSG00000129559	neural precursor cell expressed developmentally down-regulated 8 [Source:HGNC Symbol;Acc:HGNC:7732]	NEDD8		GO:0005634/GO:0005829/GO:0005654/GO:0005515/GO:0005737/GO:0031625/GO:0070062/GO:0016579/GO:0043687/GO:0006464/GO:0009653/GO:0006511/GO:0030162/GO:0006508/GO:0006879/GO:0031386/GO:0019941/GO:0045116/GO:0006357/GO:0008104/GO:0014070/	cellular_component/molecular_function/biological_process/	/F8VSA6
ENSG00000198517	2	-0.125812	-0.251386	-0.865484	-1.13786	1.33807	1.04247	ENSG00000198517	MAF bZIP transcription factor K [Source:HGNC Symbol;Acc:HGNC:6782]	MAFK		GO:0005634/GO:0005654/GO:0006355/GO:0003677/GO:0003700/GO:0005515/GO:0045944/GO:0000976/GO:0001221/GO:0071535/GO:0007399/GO:0001228/GO:0000978/GO:0043565/GO:0000981/GO:0001227/GO:0000122/GO:0007596	cellular_component/biological_process/molecular_function	A0A024R804		hsa:7975	ko:K09037
ENSG00000130520	2	-0.763824	-0.915747	-0.315062	0.0916561	1.86244	0.0405399	ENSG00000130520	LSM4 homolog U6 small nuclear RNA and mRNA degradation associated [Source:HGNC Symbol;Acc:HGNC:17259]	LSM4		GO:0003723/GO:0006396/GO:0006397/GO:0008380/GO:0005634/GO:0000398/GO:0005681/GO:0000956/GO:0005515/GO:0005654/GO:0005829/GO:0046540/GO:0000932/GO:0033962/GO:0032991/GO:0000387/GO:0043928/GO:0017070/GO:0071005/GO:0005688/GO:0120115/GO:0016020/GO:0042731/GO:0043005	molecular_function/biological_process/cellular_component	V9GZ56/U3KQK1//M0QXB0
ENSG00000139644	2	-0.736689	-0.960433	-0.458086	0.506703	1.74877	-0.10027	ENSG00000139644	transmembrane BAX inhibitor motif containing 6 [Source:HGNC Symbol;Acc:HGNC:11723]	TMBIM6		/GO:0016020/GO:0016021/GO:0043066/GO:0005783/GO:0005789/GO:0006915/GO:0006914/GO:0006986/GO:0005737/GO:0005634/GO:0005887/GO:0005515/GO:0031625/GO:1902236/GO:0019899/GO:0034620/GO:0032091/GO:2001234/GO:0031966/GO:0060698/GO:0010523/GO:0033119/GO:0060702/GO:1902065/GO:1903298/GO:0032469/GO:0034976/GO:0051025/GO:0070059/GO:1990441	/cellular_component/biological_process/molecular_function	F8VVJ4/F8VQW0/F8VPI1//F8VQQ5/A0A024R0Z5/F8W1V3/F8VSI7/F8VX73/A0A0G2JKZ4/F8W201/F8VY06/F8W086/F8W1G3/F8VR05		hsa:7009	ko:K21889
ENSG00000144908	2	-0.378623	-1.21165	-0.558926	0.666177	1.61692	-0.133906	ENSG00000144908	aldehyde dehydrogenase 1 family member L1 [Source:HGNC Symbol;Acc:HGNC:3978]	ALDH1L1	00670+1.5.1.6/00970+2.1.2.9/00670+2.1.2.9/	GO:0005737/GO:0005829/GO:0016491/GO:0055114/GO:0003824/GO:0009058/GO:0006730/GO:0016620/GO:0016742/GO:0070062/GO:0004029/GO:0016155/GO:0009258/GO:0046655/	cellular_component/molecular_function/biological_process/	D6RFJ7/C9IZ36/A0A0S2Z586//F8WC34/C9JY00/F2Z324/C9JYZ6
ENSG00000267855	2	-0.361825	-1.19909	-0.562097	0.319394	1.73451	0.0691004	ENSG00000267855	NADH:ubiquinone oxidoreductase subunit A7 [Source:HGNC Symbol;Acc:HGNC:7691]	NDUFA7		GO:0016020/GO:0055114/GO:0005739/GO:0005743/GO:0003735/GO:0070469/GO:0008137/GO:0032543/GO:0042773/GO:0005747/GO:0006120/GO:0032981/GO:0005761/	cellular_component/biological_process/molecular_function/	M0R0N0//M0R1K9
ENSG00000197136	2	-0.600327	-1.04004	-0.590862	0.344449	1.75277	0.134007	ENSG00000197136	pecanex 3 [Source:HGNC Symbol;Acc:HGNC:18760]	PCNX3		GO:0016020/GO:0016021	cellular_component
ENSG00000188783	2	-0.307135	-1.14462	-0.26032	-0.522776	1.73272	0.502123	ENSG00000188783	proline and arginine rich end leucine rich repeat protein [Source:HGNC Symbol;Acc:HGNC:9357]	PRELP		GO:0005576/GO:0005201/GO:0062023/GO:0070062/GO:0001501/GO:0043202/GO:0005796/GO:1903561/GO:0008201/GO:0031012/GO:0018146/GO:0042340/GO:0030021/GO:0007569	cellular_component/molecular_function/biological_process
ENSG00000186187	2	-0.182738	-1.07762	-0.266941	-0.292249	1.9081	-0.0885489	ENSG00000186187	zinc and ring finger 1 [Source:HGNC Symbol;Acc:HGNC:18452]	ZNRF1		GO:0016020/GO:0046872/GO:0016740/GO:0016567/GO:0005515/GO:0004842/GO:0030054/GO:0031410/GO:0045202/GO:0005764/GO:0005768/GO:0005829/GO:0043161/GO:0030672/GO:0070936/GO:0000209/GO:0061630/	cellular_component/molecular_function/biological_process/	/H3BRB6/H3BUF0/J3KTB9
ENSG00000176454	2	-0.457213	-1.18795	-0.119073	-0.21524	1.81438	0.165091	ENSG00000176454	lysophosphatidylcholine acyltransferase 4 [Source:HGNC Symbol;Acc:HGNC:30059]	LPCAT4		GO:0016020/GO:0016021/GO:0016740/GO:0005783/GO:0005789/GO:0016746/GO:0006629/GO:0008654/GO:0006654/GO:0003841/GO:0006644/GO:0036148/GO:0036150/GO:0036151/GO:0036152/GO:0047144/GO:0047166/GO:0047184/GO:0047192/GO:0071617/	cellular_component/molecular_function/biological_process/	/H3BMK4/A0A0C4DGT4
ENSG00000172992	2	-0.265789	-0.653867	-1.02323	0.0164497	1.85736	0.0690801	ENSG00000172992	dephospho-CoA kinase domain containing [Source:HGNC Symbol;Acc:HGNC:26238]	DCAKD	00770+2.7.1.24	GO:0016020/GO:0000166/GO:0005524/GO:0016310/GO:0015937/GO:0004140	cellular_component/molecular_function/biological_process	/K7ESP4
ENSG00000058453	2	-0.00218177	-0.824749	-0.955798	-0.413749	1.73964	0.456839	ENSG00000058453	ciliary rootlet coiled-coil rootletin [Source:HGNC Symbol;Acc:HGNC:21299]	CROCC		GO:0005737/GO:0005813/GO:0005829/GO:0005886/GO:0015629/GO:0005856/GO:0042995/GO:0007049/GO:0005198/GO:0007098/GO:0005815/GO:0035253/GO:0005515/GO:0005929/GO:0070062/GO:0030030/GO:0005814/GO:0008104/GO:0019894/GO:0045724/GO:1903566/GO:0033365/GO:0010457/GO:0003779/GO:0010669/GO:0032053/GO:0045494/GO:0051656/GO:0001917	cellular_component/biological_process/molecular_function	A0A087WU09//A0A087WW81/B1AKD8
ENSG00000079102	2	-0.229078	-0.946768	-0.773049	-0.242766	1.80043	0.39123	ENSG00000079102	RUNX1 translocation partner 1 [Source:HGNC Symbol;Acc:HGNC:1535]	RUNX1T1		GO:0005634/GO:0046872/GO:0005654/GO:0006355/GO:0003677/GO:0003700/GO:0003714/GO:0005515/GO:0045892/GO:0016363/GO:0045599/GO:0006091/	cellular_component/molecular_function/biological_process/	E7EQW7/E5RHJ8/E7EQ59/E5RH72/E7ESA9/E5RJE7/E5RJB3/E7EWJ9/E5RH30/E7EQJ1/E7ESL1/A0A0A0MSU1/E7EV92//E5RK76/E5RI38/A0A087WWT6/H0YBA6/E7ERJ9/E7EQI9/A0A1B0GX92/E5RG85/W8FW32/E7EQW3/H0YC25/E5RJ32/E5RFQ3/E7ETA8/E7EX23/H0YC43
ENSG00000168090	2	-0.734578	-0.562743	0.430455	-1.03178	1.68804	0.210606	ENSG00000168090	COP9 signalosome subunit 6 [Source:HGNC Symbol;Acc:HGNC:21749]	COPS6		GO:0005634/GO:0005737/GO:0005654/GO:0005515/GO:0008180/GO:0000338/GO:0005829/GO:0043687/GO:0016032/GO:0006283/GO:0000715	cellular_component/molecular_function/biological_process	E7EM64/C9JQK5//H7C3T0
ENSG00000250903	2	-0.923956	-0.852286	0.170907	-0.570052	1.67913	0.496256
ENSG00000105701	2	-1.32247	0.0253942	0.712637	-0.878371	1.40265	0.0601606	ENSG00000105701	FK506 binding protein 8 [Source:HGNC Symbol;Acc:HGNC:3724]	FKBP8		GO:0016020/GO:0016021/GO:0046872/GO:0016853/GO:0005783/GO:0005829/GO:0005739/GO:0003755/GO:0005515/GO:0000413/GO:0006915/GO:0042802/GO:0031966/GO:0016032/GO:0032991/GO:0035556/GO:0097718/GO:0001933/GO:0001708/GO:0007224/GO:0009953/GO:0010468/GO:0021904/GO:0021915/GO:0030510/GO:0030513/GO:0035264/GO:0043010/GO:0043066/GO:0005740/GO:0030176/	cellular_component/molecular_function/biological_process/	M0R304/U3KQI1//A0A024R7P2/M0R1Q0/M0R2K9/A0A0A0MTJ1/V9GZ05/U3KQ64/M0R2Q6/M0R1S6		hsa:23770	ko:K09574
ENSG00000092148	2	-1.23806	-0.360984	0.267748	-0.19461	1.77862	-0.252715	ENSG00000092148	HECT domain E3 ubiquitin protein ligase 1 [Source:HGNC Symbol;Acc:HGNC:20157]	HECTD1		GO:0016740/GO:0004842/GO:0016567/GO:0046872/GO:0005515/GO:0070534/	molecular_function/biological_process/	A0A087WVU6/H0YJ72/H0YJD4/H0YJP0/H0YJV8/G3V4V5//A0A087X2H1
ENSG00000082805	2	-1.22276	-0.0914458	0.858721	-0.258587	1.46096	-0.74688	ENSG00000082805	ELKS/RAB6-interacting/CAST family member 1 [Source:HGNC Symbol;Acc:HGNC:17072]	ERC1		/GO:0005737/GO:0016020/GO:0015031/GO:0005794/GO:0005515/GO:0000139/GO:0007275/GO:0048786/GO:0045296/GO:0043066/GO:0051092/GO:0006355/GO:0042734/GO:0017137/GO:0008385/GO:0043522/GO:0007252/GO:0042147/GO:0045202/GO:0030165	/cellular_component/biological_process/molecular_function	K7EP25/K7EIZ7/K7EPP6/K7EKH8/X6RLX0/K7EPD6/G8JLD3/X6RM00/
ENSG00000140992	2	-1.0641	-0.332322	0.756729	-0.537675	1.63807	-0.4607	ENSG00000140992	3-phosphoinositide dependent protein kinase 1 [Source:HGNC Symbol;Acc:HGNC:8816]	PDPK1	05165+2.7.11.1/04150+2.7.11.1/04926+2.7.11.1/04714+2.7.11.1/04151+2.7.11.1/	GO:0043536/GO:1905564/GO:0045766/GO:2000352/GO:1903078/GO:1903672/GO:0032148/GO:0032869/GO:0006469/GO:0005634/GO:0005737/GO:0016020/GO:0000166/GO:0004672/GO:0004674/GO:0005524/GO:0006468/GO:0016740/GO:0016301/GO:0016310/GO:0005886/GO:0005515/GO:0030054/GO:0005925/GO:0038095/GO:0050852/GO:0035556/GO:0018105/GO:0005654/GO:0005829/GO:0097191/GO:0030168/GO:0046777/GO:0030036/GO:0002223/GO:0030512/GO:…	biological_process/cellular_component/molecular_function/	H3BPW1//H3BQA3/H3BQ10/H3BPR5/E9PER6/H3BNV5
ENSG00000105254	2	-0.249794	-0.389851	-0.885681	-0.670794	1.85296	0.343157	ENSG00000105254	tubulin folding cofactor B [Source:HGNC Symbol;Acc:HGNC:1989]	TBCB		GO:0005737/GO:0005829/GO:0005856/GO:0005515/GO:0007275/GO:0005874/GO:0030154/GO:0007399/GO:0015630/	cellular_component/molecular_function/biological_process/	K7ER04/K7EK42/K7EP07//K7EQH0/K7EL99
ENSG00000158717	2	-0.636398	-0.159596	-0.45847	-0.790522	1.92898	0.116008	ENSG00000158717	ring finger protein 166 [Source:HGNC Symbol;Acc:HGNC:28856]	RNF166		GO:0046872/GO:0005515/	molecular_function/	H3BTX7//H3BQ58/H3BPZ9
ENSG00000064490	2	-0.490926	-0.164535	-0.678745	-0.74272	1.92243	0.154499	ENSG00000064490	regulatory factor X associated ankyrin containing protein [Source:HGNC Symbol;Acc:HGNC:9987]	RFXANK		GO:0005829/GO:0005654/GO:0005634/GO:0005737/GO:0003677/GO:0045171/GO:0042826/GO:0007265/GO:0045944/GO:0003700/GO:0003712/	cellular_component/molecular_function/biological_process/	A0A024R7M1//F5GY33/H0YFZ0/A0A024R7P0/H0YFU5/F5H7D2/K7ENE6/H0YGQ6	path:hsa05340/path:hsa04612/path:hsa05152	hsa:8625	ko:K08062	Primary immunodeficiency - Homo sapiens (human)/Antigen processing and presentation - Homo sapiens (human)/Tuberculosis - Homo sapiens (human)
ENSG00000273333	2	-0.458056	-0.305531	-0.828164	-0.147318	1.98244	-0.243366
ENSG00000137216	2	-0.69885	-0.137023	-0.834941	-0.0679682	1.93696	-0.198179	ENSG00000137216	transmembrane protein 63B [Source:HGNC Symbol;Acc:HGNC:17735]	TMEM63B		GO:0016020/GO:0016021/GO:0034220/GO:0005886/GO:0006811/GO:0015629/GO:0005227/	cellular_component/biological_process/molecular_function/	E9PNG1//H0YDJ6/H3BLW6/H0YCP6
ENSG00000069998	2	-0.722951	-0.257229	-0.759365	-0.105405	1.9524	-0.107454	ENSG00000069998	haloacid dehalogenase like hydrolase domain containing 5 [Source:HGNC Symbol;Acc:HGNC:1843]	HDHD5		GO:0005739/GO:0046474/	cellular_component/biological_process/	/A8MYZ9
ENSG00000168209	2	-0.905326	0.215297	-0.706895	-0.300227	1.87425	-0.177104	ENSG00000168209	DNA damage inducible transcript 4 [Source:HGNC Symbol;Acc:HGNC:24944]	DDIT4		GO:0005737/GO:0005829/GO:0071889/GO:0001666/GO:0009968/GO:0032007/GO:0032984/GO:0042771/GO:0045820/GO:0071549/GO:0072593/GO:0005739/GO:0006915/GO:0051607/GO:0008283/GO:0007420/GO:0030182/GO:0005622/GO:0001764/GO:0048011/GO:1902532/GO:0033137/GO:0010801/GO:1901216	cellular_component/molecular_function/biological_process	A0A024QZQ6	path:hsa05206/path:hsa04140/path:hsa04151/path:hsa04150	hsa:54541	ko:K08270	MicroRNAs in cancer - Homo sapiens (human)/Autophagy - animal - Homo sapiens (human)/PI3K-Akt signaling pathway - Homo sapiens (human)/mTOR signaling pathway - Homo sapiens (human)
ENSG00000172057	2	-0.641741	-0.0267569	-0.616388	-0.228496	1.98351	-0.470124	ENSG00000172057	ORMDL sphingolipid biosynthesis regulator 3 [Source:HGNC Symbol;Acc:HGNC:16038]	ORMDL3		GO:0016020/GO:0016021/GO:0005783/GO:0005789/GO:0005515/GO:0006672/GO:0090156/GO:0005886/GO:0043312/GO:0035579/GO:0030667/GO:0035339/GO:1900060	cellular_component/molecular_function/biological_process	A0A024R1W6//J3QRM9/J3KTF9		hsa:94103
ENSG00000121775	2	-0.846878	-0.10111	-0.842584	-0.242249	1.86428	0.168542	ENSG00000121775	transmembrane protein 39B [Source:HGNC Symbol;Acc:HGNC:25510]	TMEM39B		GO:0016020/GO:0016021/	cellular_component/	Q5VVU5/F8WB89/
ENSG00000110108	2	-0.888068	0.0431689	-0.890171	-0.241537	1.82653	0.150079	ENSG00000110108	transmembrane protein 109 [Source:HGNC Symbol;Acc:HGNC:28771]	TMEM109		GO:0005634/GO:0016020/GO:0016021/GO:0034220/GO:0005783/GO:0005789/GO:0005244/GO:0006811/GO:0034765/GO:0005515/GO:0070062/GO:0003674/GO:0016529/GO:0060548/GO:0033017/GO:0071480/GO:0005640/GO:0042771	cellular_component/biological_process/molecular_function
ENSG00000185262	2	-0.945597	-0.0273804	-0.832651	-0.246467	1.81519	0.236905	ENSG00000185262	UBA like domain containing 2 [Source:HGNC Symbol;Acc:HGNC:28438]	UBALD2				K7EMI7/K7ERK7/
ENSG00000143393	2	-1.01125	-0.422302	-0.575909	0.0989218	1.85873	0.0518076	ENSG00000143393	phosphatidylinositol 4-kinase beta [Source:HGNC Symbol;Acc:HGNC:8984]	PI4KB		GO:0005737/GO:0016020/GO:0000166/GO:0005524/GO:0016740/GO:0005783/GO:0016301/GO:0016310/GO:0005794/GO:0005739/GO:0005515/GO:0000139/GO:0048471/GO:0005741/GO:0046854/GO:0048015/GO:0005829/GO:0012505/GO:0004430/GO:0007165/GO:0006661/GO:0030867/GO:0071889/GO:0005768/GO:0006898	cellular_component/molecular_function/biological_process	A0A0B4J1S8/F8W860/A6PVV8//A0A0A0MSL0/E9PL47/H0Y4F8/H0YCW3
ENSG00000131899	2	-1.10337	-0.21461	-0.832087	0.119157	1.71103	0.319885	ENSG00000131899	LLGL1 scribble cell polarity complex component [Source:HGNC Symbol;Acc:HGNC:6628]	LLGL1		GO:0005737/GO:0016020/GO:0005794/GO:0006893/GO:0043547/GO:0005856/GO:0042995/GO:0000139/GO:0005096/GO:0017137/GO:0006887/GO:0005886/GO:0005515/GO:0005768/GO:0030424/GO:0007409/GO:0019901/GO:0030864/GO:0031901/GO:0005198/GO:0008593/GO:0065003/GO:0030866/GO:0032588/GO:0032878/GO:0051294/GO:0000137/	cellular_component/biological_process/molecular_function/	/A0A087WW77
ENSG00000061676	2	0.114764	-0.507487	-0.492315	-0.390746	1.96462	-0.688837	ENSG00000061676	NCK associated protein 1 [Source:HGNC Symbol;Acc:HGNC:7666]	NCKAP1		GO:0016020/GO:0016021/GO:0005886/GO:0042995/GO:0005515/GO:0005925/GO:0038096/GO:0005829/GO:0070062/GO:0016032/GO:0016477/GO:0048812/GO:0030027/GO:0030838/GO:0007417/GO:0048010/GO:0006915/GO:0010592/GO:0048365/GO:0001726/GO:0000902/GO:0031258/GO:0030031/GO:0016601/GO:0030866/GO:0031209/GO:0031941/GO:2000601	cellular_component/molecular_function/biological_process
ENSG00000266079	2	-0.0549144	-0.313937	-0.402568	-0.316694	1.96604	-0.877926
ENSG00000107223	2	0.00542338	-0.730926	-0.170739	-0.908077	1.8982	-0.093878	ENSG00000107223	endothelial differentiation related factor 1 [Source:HGNC Symbol;Acc:HGNC:3164]	EDF1		GO:0003723/GO:0005634/GO:0005737/GO:0005730/GO:0005829/GO:0003677/GO:0043565/GO:0005515/GO:0007275/GO:0030154/GO:0003713/GO:0045893/GO:0005516/GO:0005622/GO:0006355/GO:0019216/GO:0045446/GO:0001094/GO:0043388	molecular_function/cellular_component/biological_process
ENSG00000142892	2	0.147017	-0.51154	0.167729	-0.828309	1.83109	-0.805983	ENSG00000142892	phosphatidylinositol glycan anchor biosynthesis class K [Source:HGNC Symbol;Acc:HGNC:8965]	PIGK		GO:0016020/GO:0016021/GO:0005783/GO:0005789/GO:0016787/GO:0008233/GO:0008234/GO:0006508/GO:0003756/GO:0006506/GO:0005515/GO:0016255/GO:0042765/GO:0003923/GO:0030176/GO:0034235/GO:0034394/	cellular_component/molecular_function/biological_process/	A6NEM5/S4R3M5//B1AK81
ENSG00000116539	2	-0.807154	-0.493139	-0.166013	-0.224437	1.98513	-0.294383	ENSG00000116539	ASH1 like histone lysine methyltransferase [Source:HGNC Symbol;Acc:HGNC:19088]	ASH1L	00310+2.1.1.43/	GO:0005634/GO:0005794/GO:0046872/GO:0005654/GO:0008168/GO:0016740/GO:0032259/GO:0006325/GO:0003677/GO:0005694/GO:0030054/GO:0003682/GO:0018024/GO:0005923/GO:0000981/GO:0007267/GO:0006366/GO:0006323/GO:0046975/GO:0097676/GO:0042800/GO:0001501/GO:0002674/GO:0007338/GO:0009791/GO:0010468/GO:0030317/GO:0032635/GO:0043124/GO:0043409/GO:0045944/GO:0046697/GO:0048733/GO:0050728/GO:0051568/GO:0061038/GO:…	cellular_component/molecular_function/biological_process/	F8VWK7/H0YI82/
ENSG00000137955	2	-0.750121	-0.405449	-0.396981	0.0571569	1.97121	-0.475815	ENSG00000137955	Rab geranylgeranyltransferase subunit beta [Source:HGNC Symbol;Acc:HGNC:9796]	RABGGTB		GO:0046872/GO:0016740/GO:0003824/GO:0008270/GO:0005515/GO:0005886/GO:0018344/GO:0005829/GO:0043687/GO:0007601/GO:0004659/GO:0018342/GO:0004663/GO:0042981/GO:0006464/GO:0017137/GO:0005968	molecular_function/cellular_component/biological_process	Q6IB63/Q5T4U8		hsa:5876	ko:K05956
ENSG00000277791	2	-0.654005	-0.434215	-0.524593	-0.00659758	1.99234	-0.37293	ENSG00000277791	proteasome subunit beta 3 [Source:HGNC Symbol;Acc:HGNC:9540]	PSMB3		GO:0005634/GO:0005737/GO:0016787/GO:0005515/GO:0008233/GO:0006508/GO:0000502/GO:0043161/GO:0004175/GO:0004298/GO:0051603/GO:0005839/GO:0019774/GO:0005654/GO:0005829/GO:0070062/GO:0010498/GO:0010499/GO:0016579/GO:0043687/GO:0016032	cellular_component/molecular_function/biological_process	A0A087WY10/A0A087WXQ8//A0A087WUL2
ENSG00000108518	2	-0.657464	-0.408767	-0.524455	-0.060414	2.00005	-0.348946	ENSG00000108518	profilin 1 [Source:HGNC Symbol;Acc:HGNC:8881]	PFN1		GO:0003723/GO:0005634/GO:0005737/GO:0016020/GO:0003779/GO:0030036/GO:0005856/GO:0005515/GO:0005925/GO:0005829/GO:0045296/GO:0070062/GO:0050821/GO:0003785/GO:0005938/GO:0072562/GO:0005546/GO:0070064/GO:0030838/GO:0060071/GO:0010634/GO:0032781/GO:0051497/GO:0030837/GO:0030833/GO:0000774/GO:0017048/GO:0001843/GO:0006357/GO:0032232/GO:0032233/GO:1900029	molecular_function/cellular_component/biological_process	/I3L3D5/K7EJ44
ENSG00000002586	2	-0.4733	-0.435872	-0.350002	-0.564374	2.02585	-0.202299	ENSG00000002586	CD99 molecule (Xg blood group) [Source:HGNC Symbol;Acc:HGNC:7082]	CD99		GO:0016020/GO:0016021/GO:0007155/GO:0005925/GO:0050776/GO:0005886/GO:0005515/GO:0005887/GO:0005737/	cellular_component/biological_process/molecular_function/	A6NGF6/A8MQT7/A6NJT9//A0A096LP69
ENSG00000177192	2	-0.644964	-0.334009	-0.561501	-0.376171	2.00209	-0.0854466	ENSG00000177192	pseudouridine synthase 1 [Source:HGNC Symbol;Acc:HGNC:15508]	PUS1		GO:0003723/GO:0005634/GO:0016853/GO:0008033/GO:0005739/GO:0000049/GO:0009982/GO:0001522/GO:0009451/GO:0005759/GO:1990481/GO:0106029/GO:0031119/GO:0002153/GO:0070902	molecular_function/cellular_component/biological_process	E5KMT6/F5H1S9/F5GY32/E5KMT5/G8JLB3/F5GXL3/F8W9U5/F5H168/F5H1B2		hsa:80324	ko:K06173
ENSG00000201610	2	-0.282525	-0.284639	-0.33991	-0.493972	2.02305	-0.622003
ENSG00000225630	2	-0.634113	-0.125325	-0.264156	-0.549829	2.00578	-0.43236
ENSG00000126945	2	-0.331261	-0.203357	0.323937	-0.766516	1.84488	-0.867678	ENSG00000126945	heterogeneous nuclear ribonucleoprotein H2 [Source:HGNC Symbol;Acc:HGNC:5042]	HNRNPH2		GO:0003676/GO:0003723/GO:0005634/GO:0016020/GO:0005829/GO:0005654/GO:0005515/GO:1990904/GO:0000398/GO:0016070	molecular_function/cellular_component/biological_process
ENSG00000141367	2	-0.689793	-0.145592	0.222423	-0.664579	1.90285	-0.625309	ENSG00000141367	clathrin heavy chain [Source:HGNC Symbol;Acc:HGNC:2092]	CLTC		GO:0003723/GO:0005737/GO:0016020/GO:0006886/GO:0016192/GO:0043231/GO:0051301/GO:0005198/GO:0005856/GO:0005515/GO:0042470/GO:0005768/GO:0007049/GO:0031410/GO:0006914/GO:0030659/GO:0048268/GO:0072686/GO:0005905/GO:0030130/GO:0030132/GO:0005764/GO:0005925/GO:0005819/GO:0005886/GO:0032051/GO:0071439/GO:0030136/GO:0000278/GO:0005829/GO:0070062/GO:0042147/GO:0032991/GO:0019886/GO:0032588/GO:0061024/GO:…	molecular_function/cellular_component/biological_process/	J3KS13/J3KSQ2/A0A087WVQ6//J3QL20/J3KRF5/K7EJJ5/J3KTN1
ENSG00000147669	2	-1.02674	0.157089	-0.122504	-0.494787	1.87391	-0.386968	ENSG00000147669	RNA polymerase II subunit K [Source:HGNC Symbol;Acc:HGNC:9198]	POLR2K	00230+2.7.7.6/00240+2.7.7.6	GO:0005634/GO:0008270/GO:0046872/GO:0003677/GO:0006351/GO:0003899/GO:0005666/GO:0005654/GO:0005829/GO:0006366/GO:0045815/GO:0006368/GO:0006370/GO:0006367/GO:0042795/GO:0001056/GO:0000398/GO:0001054/GO:0006361/GO:0006363/GO:0005736/GO:0060964/GO:0006283/GO:0008543/GO:0016070/GO:0005665/GO:0006383/GO:0001055/GO:0006356	cellular_component/molecular_function/biological_process	A0A024R9G0/E5RGX2	path:hsa05016/path:hsa04623/path:hsa03020	hsa:5440	ko:K03009	Huntington disease - Homo sapiens (human)/Cytosolic DNA-sensing pathway - Homo sapiens (human)/RNA polymerase - Homo sapiens (human)
ENSG00000258315	2	-0.812468	-0.342437	-0.0551561	-0.636194	1.95039	-0.104131	ENSG00000258315	chromosome 17 open reading frame 49 [Source:HGNC Symbol;Acc:HGNC:28737]	C17orf49		GO:0005634/GO:0005829/GO:0005654/GO:0006325/GO:0003677/GO:0005515/GO:0071339/GO:0016589/	cellular_component/biological_process/molecular_function/	F8W1H0//K7ES76/F8W038
ENSG00000261758	2	-0.799036	-0.0236213	0.0131099	-0.880758	1.88354	-0.193239
ENSG00000197808	2	-1.16549	-1.30511	0.563276	0.415235	1.1556	0.336488	ENSG00000197808	zinc finger protein 461 [Source:HGNC Symbol;Acc:HGNC:21629]	ZNF461		GO:0003676/GO:0006355/GO:0005634/GO:0046872/GO:0003677/GO:0006357/GO:0000981	molecular_function/biological_process/cellular_component	X6RBI5/A0A087WVP9/K7EKL0/K7EJM1/B4DRP8/K7EIW1//A0A087WV02/K7ESQ5		hsa:92283	ko:K09228
ENSG00000157657	2	-1.25896	-1.03305	0.0142606	0.311238	1.38149	0.585018	ENSG00000157657	zinc finger protein 618 [Source:HGNC Symbol;Acc:HGNC:29416]	ZNF618		GO:0003676/GO:0005634/GO:0046872/GO:0003677/GO:0006357/GO:0000981	molecular_function/cellular_component/biological_process	B1ALC2/B5MDS3/
ENSG00000104881	2	-1.06513	-0.64276	-0.765018	1.10838	1.27709	0.087431	ENSG00000104881	protein phosphatase 1 regulatory subunit 13 like [Source:HGNC Symbol;Acc:HGNC:18838]	PPP1R13L		GO:0005634/GO:0005737/GO:0005829/GO:0045171/GO:0030054/GO:0008134/GO:0006351/GO:0006915/GO:0005515/GO:0042802/GO:0005654/GO:0045296/GO:0003714/GO:1901796//GO:0000122/GO:0003215/GO:0003229/GO:0009791/GO:0031076/GO:0035264/GO:0042633/GO:0045597/GO:0048871/GO:0060048	cellular_component/molecular_function/biological_process/	A0A024R0Q5/K7EN03/K7EML6/K7ENG6/K7EPP1		hsa:10848
ENSG00000072778	2	-0.873895	-0.515158	-0.976845	0.907989	1.48045	-0.0225433	ENSG00000072778	acyl-CoA dehydrogenase very long chain [Source:HGNC Symbol;Acc:HGNC:92]	ACADVL		GO:0045717/GO:0016020/GO:0005634/GO:0005730/GO:0005829/GO:0016491/GO:0050660/GO:0055114/GO:0016627/GO:0005739/GO:0005743/GO:0006629/GO:0006631/GO:0003995/GO:0005759/GO:0000062/GO:0030855/GO:0042645/GO:0036498/GO:0001659/GO:0006635/GO:0033539/GO:0031966/GO:0004466/GO:0046322/GO:0090181/GO:0017099/GO:0009062/GO:0009409/GO:0015980/	biological_process/cellular_component/molecular_function/	J3KS89/J3QRJ8/J3QKU9/J3KSR4/K7EMF8/J9JID6//G3V1M7/K7EQP4/K7EJW8
ENSG00000089157	2	-0.627926	-1.02113	-0.575318	1.18227	1.32456	-0.282463	ENSG00000089157	ribosomal protein lateral stalk subunit P0 [Source:HGNC Symbol;Acc:HGNC:10371]	RPLP0		GO:0003723/GO:0005634/GO:0005737/GO:0016020/GO:0006412/GO:0005783/GO:0005829/GO:0005840/GO:0005515/GO:0003735/GO:0042254/GO:0005925/GO:0002181/GO:0022625/GO:0000027/GO:0070062/GO:1990904/GO:0035722/GO:0006413/GO:0036464/GO:0000184/GO:0006614/GO:0070180/GO:0014069/GO:0098794/	molecular_function/cellular_component/biological_process/	F8VZS0//A0A024RBS2/G3V210/F8VYN4/F8VWV4/F8VQY6/F8W1K8/F8VU65/F8VWS0/F8VPE8/F8VRK7/F8VW21/F8VS58	path:hsa03010	hsa:6175	ko:K02941	Ribosome - Homo sapiens (human)
ENSG00000160613	2	-0.798606	-0.990603	-0.619781	0.903844	1.47615	0.0289921	ENSG00000160613	proprotein convertase subtilisin/kexin type 7 [Source:HGNC Symbol;Acc:HGNC:8748]	PCSK7		GO:0016020/GO:0016021/GO:0016787/GO:0005794/GO:0008233/GO:0006508/GO:0004252/GO:0008236/GO:0030173/GO:0005802/GO:0016485/GO:0016486	cellular_component/molecular_function/biological_process	/E9PLM0/E9PIW7/A0A1B0GX40/E9PMC0/Q6PK65
ENSG00000148843	2	-1.23263	-0.882541	-0.376398	1.3058	0.868515	0.317257	ENSG00000148843	programmed cell death 11 [Source:HGNC Symbol;Acc:HGNC:13408]	PDCD11		/GO:0005634/GO:0003676/GO:0003723/GO:0006396/GO:0005515/GO:0006397/GO:0005730/GO:0006364/GO:0032040/GO:0005654/GO:0008134/GO:0005829	/cellular_component/molecular_function/biological_process	S4R3Q4/
ENSG00000006327	2	-1.34785	-0.866205	-0.179884	1.11155	1.05523	0.227163	ENSG00000006327	TNF receptor superfamily member 12A [Source:HGNC Symbol;Acc:HGNC:18152]	TNFRSF12A		GO:0016020/GO:0016021/GO:0007155/GO:0005515/GO:0006915/GO:0007275/GO:0030154/GO:0005886/GO:0043065/GO:0001525/GO:0033209/GO:2001238/GO:0061041/GO:0006931/GO:0045765/GO:0045773/GO:0097191/GO:0001726/GO:0009986/	cellular_component/biological_process/molecular_function/	/I3L3P4/I3L0S4/I3L539/I3L1J9
ENSG00000124789	2	-1.38313	-0.760171	-0.070395	0.92177	1.28625	0.00568224	ENSG00000124789	nucleoporin 153 [Source:HGNC Symbol;Acc:HGNC:8062]	NUP153		GO:0051028/GO:0005634/GO:0016020/GO:0015031/GO:0046872/GO:0005730/GO:0005829/GO:0003677/GO:0017056/GO:0031965/GO:0005515/GO:0005643/GO:0042802/GO:0005654/GO:0016032/GO:0008139/GO:0006406/GO:0006606/GO:0046718/GO:0075732/GO:0043657/GO:0042405/GO:0043495/GO:0034399/GO:0046832/GO:0044615/GO:0044613/GO:0051292	biological_process/cellular_component/molecular_function
ENSG00000196586	2	-1.24481	-0.392917	-0.596175	0.797418	1.51606	-0.0795748	ENSG00000196586	myosin VI [Source:HGNC Symbol;Acc:HGNC:7605]	MYO6		GO:0005634/GO:0005737/GO:0016020/GO:0006886/GO:0015031/GO:0000166/GO:0005524/GO:0003774/GO:0003779/GO:0051015/GO:0016459/GO:0005794/GO:0005886/GO:0042995/GO:0005515/GO:0048471/GO:0031410/GO:0005905/GO:0005654/GO:0005516/GO:0045944/GO:0005829/GO:0006897/GO:0070062/GO:0005938/GO:0032587/GO:0031965/GO:0007605/GO:0031941/GO:0016461/GO:0001726/GO:0030665/GO:0005884/GO:0005765/GO:0030330/GO:0030139/GO:…	cellular_component/biological_process/molecular_function/	E7EW20//Q5JVM0/A0A0D9SGC1/A0A0A0MRM8
ENSG00000010404	2	-1.36325	-0.47273	-0.272076	0.931951	1.38928	-0.213176	ENSG00000010404	iduronate 2-sulfatase [Source:HGNC Symbol;Acc:HGNC:5389]	IDS	00531+3.1.6.13/	GO:0046872/GO:0016787/GO:0003824/GO:0008484/GO:0005764/GO:0004423/GO:0043202/GO:0006027/GO:0030207	molecular_function/cellular_component/biological_process	H0YB91//E5RHJ1/O60597
ENSG00000087086	2	-0.899451	-0.86028	-0.0352222	1.14321	1.30831	-0.656561	ENSG00000087086	ferritin light chain [Source:HGNC Symbol;Acc:HGNC:3999]	FTL		GO:0016020/GO:0046872/GO:0006879/GO:0055114/GO:0005515/GO:0008199/GO:0006826/GO:0005506/GO:0005576/GO:0042802/GO:0005737/GO:0005829/GO:0070062/GO:0043312/GO:0035578/GO:0055072/GO:0008198/GO:0006880/GO:0008043/GO:0044754	cellular_component/molecular_function/biological_process
ENSG00000260032	2	-0.692452	-0.773019	-0.198393	1.28903	1.22466	-0.849826
ENSG00000167986	2	-0.287887	-0.53353	-0.466944	1.26248	1.20043	-1.17454	ENSG00000167986	damage specific DNA binding protein 1 [Source:HGNC Symbol;Acc:HGNC:2717]	DDB1		GO:0005634/GO:0003676/GO:0005737/GO:0005654/GO:0016567/GO:0003677/GO:0006281/GO:0005515/GO:0006974/GO:0006511/GO:0005615/GO:0030674/GO:0070062/GO:0043161/GO:0043687/GO:0032991/GO:0000784/GO:0016032/GO:0044877/GO:0045070/GO:0010498/GO:1901990/GO:0003684/GO:0006283/GO:0097602/GO:0045732/GO:0042769/GO:0035518/GO:0046726/GO:0006293/GO:0006296/GO:0033683/GO:0070911/GO:0000715/GO:0006294/GO:0006289/GO:…	cellular_component/molecular_function/biological_process	/F5H198/F5GZY8/F5H2L3/F5GY55/F5GYG8/F5GWI0
ENSG00000072274	2	-0.588426	-0.472865	-0.0185456	0.855083	1.46762	-1.24287	ENSG00000072274	transferrin receptor [Source:HGNC Symbol;Acc:HGNC:11763]	TFRC		GO:0005886/GO:0006879/GO:0006898/GO:0004998/GO:0033572/GO:0033570/GO:0003723/GO:0016020/GO:0016021/GO:0005515/GO:0005576/GO:0042470/GO:0005615/GO:0005905/GO:0009986/GO:0046718/GO:0042802/GO:0006897/GO:0070062/GO:0072562/GO:0010008/GO:0042102/GO:0016032/GO:0055037/GO:0042803/GO:0005887/GO:0009897/GO:1990712/GO:0061024/GO:1903561/GO:0031410/GO:0035690/GO:0001618/GO:0003725/GO:0030665/GO:0005768/GO:…	cellular_component/biological_process/molecular_function	/G3V0E5/H7C3V5/F8WBE5
ENSG00000269893	2	-0.869347	-0.255092	-0.34027	1.11202	1.35206	-0.999367
ENSG00000198712	2	-0.795304	-0.798717	0.243106	0.425837	1.69972	-0.774639	ENSG00000198712	mitochondrially encoded cytochrome c oxidase II [Source:HGNC Symbol;Acc:HGNC:7421]	MT-CO2		GO:0016020/GO:0016021/GO:0046872/GO:0055114/GO:0016491/GO:0022900/GO:0005743/GO:0005739/GO:0005515/GO:1902600/GO:0070469/GO:0004129/GO:0005507/GO:0005751/GO:0045277/GO:0006123/GO:0007595/GO:0009409/GO:0010729/GO:0010940/GO:0042773/GO:2001171	cellular_component/molecular_function/biological_process	U5Z487	path:hsa05010/path:hsa05016/path:hsa05012/path:hsa04714/path:hsa04260/path:hsa00190/path:hsa01100/path:hsa04932	hsa:4513	ko:K02261	Alzheimer disease - Homo sapiens (human)/Huntington disease - Homo sapiens (human)/Parkinson disease - Homo sapiens (human)/Thermogenesis - Homo sapiens (human)/Cardiac muscle contraction - Homo sapiens (human)/Oxidative phosphorylation - Homo sapiens (human)/Metabolic pathways - Homo sapiens (human)/Non-alcoholic fatty liver disease (NAFLD) - Homo sapiens (human)
ENSG00000147677	2	-0.939919	-0.925463	-0.0483837	0.617726	1.65705	-0.36101	ENSG00000147677	eukaryotic translation initiation factor 3 subunit H [Source:HGNC Symbol;Acc:HGNC:3273]	EIF3H		GO:0003723/GO:0005737/GO:0016020/GO:0003743/GO:0001732/GO:0002183/GO:0006412/GO:0006413/GO:0005852/GO:0016282/GO:0033290/GO:0005515/GO:0006508/GO:0005829/GO:0070062/GO:0008237/GO:0006446/GO:0042788/GO:0071541/	molecular_function/cellular_component/biological_process/	E5RJT0/E5RHC7/Q6IB98/E5RH59/E5RFH0/B3KS98/E5RGU4/E5RFW7/A0A087WZK9	path:hsa05162/path:hsa03013	hsa:8667	ko:K03247	Measles - Homo sapiens (human)/RNA transport - Homo sapiens (human)
ENSG00000111144	2	-0.865501	0.094234	-0.0750408	0.409718	1.62777	-1.19118	ENSG00000111144	leukotriene A4 hydrolase [Source:HGNC Symbol;Acc:HGNC:6710]	LTA4H	00590+3.3.2.6/	GO:0003723/GO:0005737/GO:0008270/GO:0046872/GO:0005634/GO:0005829/GO:0005654/GO:0016787/GO:0005515/GO:0008233/GO:0006508/GO:0008237/GO:0004177/GO:0005576/GO:0004463/GO:0019370/GO:0070062/GO:0043312/GO:1904813/GO:1904724/GO:0043171/GO:0042759/GO:0044255/GO:0004301/GO:0070006/GO:0006691/GO:0044267	molecular_function/cellular_component/biological_process	/B4DEH5/A0A140VK27	path:hsa01100/path:hsa00590	hsa:4048	ko:K01254	Metabolic pathways - Homo sapiens (human)/Arachidonic acid metabolism - Homo sapiens (human)
ENSG00000203875	2	-0.821288	-0.464216	0.332875	0.560976	1.53892	-1.14727
ENSG00000245910	2	-0.637687	-0.24078	0.234423	0.187057	1.70176	-1.24477
ENSG00000183087	2	-1.02987	-0.223109	-1.05042	0.644281	1.53482	0.124298	ENSG00000183087	growth arrest specific 6 [Source:HGNC Symbol;Acc:HGNC:4168]	GAS6		GO:0005737/GO:0046872/GO:0005509/GO:0007155/GO:0010469/GO:0005576/GO:0007165/GO:0005615/GO:0070588/GO:0050900/GO:0006915/GO:0005515/GO:0070062/GO:0001934/GO:0033138/GO:0010628/GO:0044267/GO:0040008/GO:0016477/GO:0043687/GO:0008283/GO:0007050/GO:0061098/GO:0016032/GO:0005102/GO:0043066/GO:0032689/GO:0032720/GO:2000510/GO:0070527/GO:0002576/GO:0085029/GO:0043433/GO:0045892/GO:0005788/GO:0031093/GO:…	cellular_component/molecular_function/biological_process
ENSG00000132640	2	-0.80569	-0.301547	-1.08294	0.533923	1.67386	-0.0176035	ENSG00000132640	BTB domain containing 3 [Source:HGNC Symbol;Acc:HGNC:15854]	BTBD3		GO:0005634/GO:0005737/GO:0005829/GO:0007399/GO:0021987/GO:0022008/GO:0048813/	cellular_component/biological_process/	F8WAQ4/B0QYQ9/B0QYR1/B0QYR0/
ENSG00000149923	2	-0.345549	-0.794559	-0.835556	0.652672	1.72215	-0.399161	ENSG00000149923	protein phosphatase 4 catalytic subunit [Source:HGNC Symbol;Acc:HGNC:9319]	PPP4C	/04658+3.1.3.16/04660+3.1.3.16	/GO:0005634/GO:0005737/GO:0046872/GO:0005829/GO:0016787/GO:0005886/GO:0004721/GO:0005856/GO:0005515/GO:0006470/GO:0004722/GO:0030289/GO:0005815/GO:0005654/GO:0010569/GO:0004704/GO:0038061	/cellular_component/molecular_function/biological_process	H3BVE3/I3L4X0/H3BPN5/H3BV22/H3BTA2/A0A024R625	path:hsa04922	hsa:5531	ko:K15423	Glucagon signaling pathway - Homo sapiens (human)
ENSG00000154978	2	-0.333931	-0.434005	-1.21689	0.70763	1.61403	-0.336833	ENSG00000154978	VOPP1 WBP1/VOPP1 family member [Source:HGNC Symbol;Acc:HGNC:34518]	VOPP1		GO:0016020/GO:0016021/GO:0031410/GO:0030659/GO:0031301/GO:0005768/	cellular_component/	C9J827/C9JIM1/C9JF99/C9JQ18/C9JTY8//C9J548/C9JVH1
ENSG00000135916	2	-0.292868	-0.495805	-1.37441	0.503336	1.58772	0.0720277	ENSG00000135916	integral membrane protein 2C [Source:HGNC Symbol;Acc:HGNC:6175]	ITM2C		GO:0016020/GO:0016021//GO:0005765/GO:0005886/GO:0048471/GO:0005524/GO:2001238/GO:0005764/GO:0005794/GO:0005515/GO:0070062/GO:0001540/GO:0030182/GO:0010977/GO:0042985	cellular_component//molecular_function/biological_process	A0A024R466/C9JG41/B8ZZM6/E7EUS6/Q96JS4//F5H4I5		hsa:81618	ko:K18265
ENSG00000261409	2	-0.503931	0.227111	-1.0606	0.167332	1.78025	-0.610169
ENSG00000100201	2	-0.898303	0.25747	-0.727408	0.481375	1.66258	-0.775716	ENSG00000100201	DEAD-box helicase 17 [Source:HGNC Symbol;Acc:HGNC:2740]	DDX17		/GO:0003676/GO:0000166/GO:0005524/GO:0016787/GO:0004386/GO:0003723/GO:0006397/GO:0008380/GO:0005634/GO:0005737/GO:0016607/GO:0016020/GO:0005829/GO:0005515/GO:0003713/GO:0002376/GO:0005730/GO:0031047/GO:0006364/GO:0051607/GO:0045944/GO:0005654/GO:0006357/GO:0000381/GO:0030521/GO:0030520/GO:0003724/GO:0006396/GO:0000380/GO:0001837/GO:0045445/GO:2001014/GO:0010586/GO:0008186	/molecular_function/biological_process/cellular_component	A0A1X7SBZ2//A0A1W2PQ51/A0A0U1RQJ0
ENSG00000138095	2	-0.645492	0.148115	-1.03629	0.818023	1.48969	-0.774049	ENSG00000138095	leucine rich pentatricopeptide repeat containing [Source:HGNC Symbol;Acc:HGNC:15714]	LRPPRC		GO:0003723/GO:0051028/GO:0005634/GO:0016020/GO:0005739/GO:0003677/GO:0005515/GO:0005874/GO:0005654/GO:0005637/GO:0003697/GO:0000961/GO:0070129/GO:0005737/GO:1990904/GO:0042645/GO:0008017/GO:0048471/GO:0031625/GO:0048487/GO:0047497/GO:0000794/GO:0005640/GO:0005856/	molecular_function/biological_process/cellular_component/	C9JCA9/A0A0C4DG06/E5KNY5/H7C3W8/B8ZZ38		hsa:10128	ko:K17964
ENSG00000163380	2	-0.59699	-0.630295	-0.3347	0.413757	1.8594	-0.711168	ENSG00000163380	leiomodin 3 [Source:HGNC Symbol;Acc:HGNC:6649]	LMOD3		GO:0005737/GO:0005856/GO:0003785/GO:0005523/GO:0031430/GO:0051694/GO:0031672/GO:0006941/GO:0006936/GO:0005865/GO:0048743/GO:0048741/GO:0030239/GO:0030016/GO:0045010/GO:0030240	cellular_component/molecular_function/biological_process
ENSG00000173801	2	-0.617693	-0.338833	-0.339374	0.278254	1.886	-0.868357	ENSG00000173801	junction plakoglobin [Source:HGNC Symbol;Acc:HGNC:6207]	JUP		GO:0043537/GO:0045766/GO:0051091/GO:0005737/GO:0005634/GO:0090263/GO:0016020/GO:0007155/GO:0005198/GO:0005886/GO:0005856/GO:0005515/GO:0045296/GO:0030054/GO:0005925/GO:0005576/GO:0005913/GO:0045294/GO:0002159/GO:0016342/GO:0045944/GO:0070062/GO:0031424/GO:0005912/GO:0003713/GO:0043312/GO:0042803/GO:0005829/GO:0019903/GO:1904813/GO:0035580/GO:0009898/GO:0005911/GO:0001954/GO:0072659/GO:0098609/GO:…	biological_process/cellular_component/molecular_function/	C9JTX4//C9JK18/A0A0S2Z487/C9JPI2/C9JKY1/K7ERP3/C9J826	path:hsa05202/path:hsa05221/path:hsa05412/path:hsa05226/path:hsa05200	hsa:3728	ko:K10056	Transcriptional misregulation in cancer - Homo sapiens (human)/Acute myeloid leukemia - Homo sapiens (human)/Arrhythmogenic right ventricular cardiomyopathy (ARVC) - Homo sapiens (human)/Gastric cancer - Homo sapiens (human)/Pathways in cancer - Homo sapiens (human)
ENSG00000136950	2	-0.717843	-0.394341	-0.242613	0.210766	1.90834	-0.764305	ENSG00000136950	actin related protein 2/3 complex subunit 5 like [Source:HGNC Symbol;Acc:HGNC:23366]	ARPC5L		GO:0005737/GO:0003779/GO:0015629/GO:0005856/GO:0005515/GO:0030833/GO:0034314/GO:0005885/GO:0005925/GO:0051015/GO:0070062/GO:0003674/GO:0008150/GO:0016477	cellular_component/molecular_function/biological_process	A0A024R897	path:hsa05100/path:hsa05130/path:hsa05131/path:hsa05132/path:hsa04144/path:hsa04666/path:hsa04810	hsa:81873	ko:K05754	Bacterial invasion of epithelial cells - Homo sapiens (human)/Pathogenic Escherichia coli infection - Homo sapiens (human)/Shigellosis - Homo sapiens (human)/Salmonella infection - Homo sapiens (human)/Endocytosis - Homo sapiens (human)/Fc gamma R-mediated phagocytosis - Homo sapiens (human)/Regulation of actin cytoskeleton - Homo sapiens (human)
ENSG00000267121	2	-0.172137	-0.432702	-0.766173	0.117941	1.92982	-0.676751
ENSG00000167642	2	-0.361385	-0.406854	-0.704407	0.222046	1.9246	-0.674002	ENSG00000167642	serine peptidase inhibitor Kunitz type 2 [Source:HGNC Symbol;Acc:HGNC:11247]	SPINT2		GO:0004867/GO:0010951/GO:0016020/GO:0016021/GO:0030414/GO:0010466/GO:0005576/GO:0005737/GO:0004866/GO:0001843/GO:0007163/GO:0022408/GO:0060672/GO:0071711/GO:0071773/GO:2000146/GO:2000178/GO:0005886	molecular_function/biological_process/cellular_component	K7EM91/K7ES27/K7EJS4/K7EKC8/K7ESI5//K7EKQ0/A0A140VJV6
ENSG00000151729	2	-0.477789	-0.288447	-0.811317	0.171594	1.93027	-0.524309	ENSG00000151729	solute carrier family 25 member 4 [Source:HGNC Symbol;Acc:HGNC:10990]	SLC25A4		GO:0016020/GO:0016021/GO:0055085/GO:0005739/GO:0005743/GO:0022857/GO:0005515/GO:0008637/GO:0043209/GO:0016032/GO:0005887/GO:0050796/GO:0006091/GO:0005471/GO:0015207/GO:0015853/GO:0015867/GO:0000002/GO:0015866/GO:0060546/GO:0032592	cellular_component/biological_process/molecular_function	V9GYG0/A0A0S2Z3H3	path:hsa04218/path:hsa05166/path:hsa04217/path:hsa04020/path:hsa04022/path:hsa05012/path:hsa05016	hsa:291	ko:K05863	Cellular senescence - Homo sapiens (human)/Human T-cell leukemia virus 1 infection - Homo sapiens (human)/Necroptosis - Homo sapiens (human)/Calcium signaling pathway - Homo sapiens (human)/cGMP-PKG signaling pathway - Homo sapiens (human)/Parkinson disease - Homo sapiens (human)/Huntington disease - Homo sapiens (human)
ENSG00000146109	2	-0.691831	-0.270578	-0.641399	0.16417	1.93915	-0.499512	ENSG00000146109	activator of basal transcription 1 [Source:HGNC Symbol;Acc:HGNC:17369]	ABT1		GO:0003676/GO:0003723/GO:0005634/GO:0003677/GO:1903508/GO:0006357/GO:0006366/GO:0021522/GO:0005667/GO:0005515/GO:0005730/GO:0003713/GO:0000447/GO:0000472/GO:0000480/GO:0034462	molecular_function/cellular_component/biological_process	A0A024R029		hsa:29777	ko:K14785
ENSG00000105323	2	0.170623	-1.50186	-0.0675885	-0.0223546	1.63264	-0.211465	ENSG00000105323	heterogeneous nuclear ribonucleoprotein U like 1 [Source:HGNC Symbol;Acc:HGNC:17011]	HNRNPUL1		GO:0006396/GO:0005654/GO:0009615/GO:0003723/GO:0005634/GO:0005515/GO:0019899/GO:0000398/	biological_process/cellular_component/molecular_function/	M0R203/M0R0K8/M0QYZ0/A0A0A0MRA5/M0R247/A0A024R0J9/B7Z4B8/M0R3F1/M0QYM5/A0A087X1I2//M0QYI8/M0QYG9/M0QZV6
ENSG00000182902	2	-0.0186044	-1.30355	0.288781	-0.283861	1.72372	-0.406484	ENSG00000182902	solute carrier family 25 member 18 [Source:HGNC Symbol;Acc:HGNC:10988]	SLC25A18		GO:0016020/GO:0016021/GO:0055085/GO:0005743/GO:0005739/GO:0015293/GO:0022857/GO:0005515/GO:1902600/GO:0006811/GO:0005313/GO:0015183/GO:0015810/GO:0015813/GO:0043490/GO:0070778/GO:0005280	cellular_component/biological_process/molecular_function	A0A024R0W0		hsa:83733	ko:K15107
ENSG00000149269	2	-0.180306	-1.72094	0.6067	0.191246	1.25612	-0.152814	ENSG00000149269	p21 (RAC1) activated kinase 1 [Source:HGNC Symbol;Acc:HGNC:8590]	PAK1	05165+2.7.11.1/04150+2.7.11.1/04926+2.7.11.1/04714+2.7.11.1/04151+2.7.11.1/	GO:0008284/GO:0005737/GO:0016020/GO:0000166/GO:0004672/GO:0004674/GO:0005524/GO:0006468/GO:0005829/GO:0016740/GO:0016301/GO:0016310/GO:0005886/GO:0042995/GO:0005515/GO:0003824/GO:0008152/GO:0006915/GO:0030054/GO:0005925/GO:0030425/GO:0038095/GO:0038096/GO:0006887/GO:0050852/GO:0030424/GO:0048812/GO:0001934/GO:0033138/GO:0032587/GO:0030335/GO:0032991/GO:0031965/GO:0071437/GO:0016477/GO:0030018/GO:…	biological_process/cellular_component/molecular_function/	A0A024R5P0/E9PRP6/H0YCG5/E9PMP2/E9PQW5/B3KNX7/E9PJF8/H0YF55//E9PKH9/E9PM17/H0YCM0	path:hsa04010/path:hsa04024/path:hsa05211/path:hsa05120/path:hsa04012/path:hsa04360/path:hsa04014/path:hsa04650/path:hsa04392/path:hsa05205/path:hsa04625/path:hsa04810/path:hsa04660/path:hsa05170/path:hsa04666/path:hsa04510/path:hsa04062	hsa:5058	ko:K04409	MAPK signaling pathway - Homo sapiens (human)/cAMP signaling pathway - Homo sapiens (human)/Renal cell carcinoma - Homo sapiens (human)/Epithelial cell signaling in Helicobacter pylori infection - Homo sapiens (human)/ErbB signaling pathway - Homo sapiens (human)/Axon guidance - Homo sapiens (human)/Ras signaling pathway - Homo sapiens (human)/Natural killer cell mediated cytotoxicity - Homo sapi…
ENSG00000204842	2	-0.435598	-1.43048	0.175334	0.110703	1.64814	-0.0680968	ENSG00000204842	ataxin 2 [Source:HGNC Symbol;Acc:HGNC:10555]	ATXN2		/GO:0005829/GO:0003723/GO:0005737/GO:0016020/GO:0005794/GO:0005515/GO:0048471/GO:0005802/GO:0006417/GO:0008022/GO:1990904/GO:0010494/GO:0002091/GO:0034063/GO:0005154/GO:0016070/GO:0005844/GO:0033962/GO:0050658/GO:0010603	/cellular_component/molecular_function/biological_process	F8WB06/S4R3R6/A0A2R8Y7P6/A0A2R8Y6W7//F8VVY6/V9GY86/F8W0B5/S4R3J6/A0A2R8YCG6/F8VRK6/H0YH87/A0A2R8YGV1/F8VQP2/A0A2R8Y5A6/F8VZC1/A0A2R8Y7E6/F8WB05/A0A2R8YDM9
ENSG00000114030	2	0.126895	-1.68884	0.864606	-0.645734	0.85222	0.49085	ENSG00000114030	karyopherin subunit alpha 1 [Source:HGNC Symbol;Acc:HGNC:6394]	KPNA1		GO:0005634/GO:0005737/GO:0015031/GO:0005829/GO:0005654/GO:0005515/GO:0008565/GO:0006606/GO:0030425/GO:0061608/GO:0006607/GO:0005643/GO:0016032/GO:0008139/GO:0019054/GO:0006309/GO:0043657/GO:0075733/GO:0000018/GO:0099527	cellular_component/biological_process/molecular_function	C9JYI4/C9J4U1/C9J352/F2Z3G4//C9JWD9
ENSG00000109670	2	0.212882	-1.31725	0.998709	-0.629936	1.24948	-0.513883	ENSG00000109670	F-box and WD repeat domain containing 7 [Source:HGNC Symbol;Acc:HGNC:16712]	FBXW7		GO:0010629/GO:0050821/GO:0070374/GO:0010868/GO:0055088/GO:0045746/GO:0005634/GO:0005737/GO:0016567/GO:0005515/GO:0005654/GO:0005730/GO:0042802/GO:0005829/GO:0043161/GO:0043687/GO:0016032/GO:0043130/GO:1903146/GO:0030332/GO:2000060/GO:1903955/GO:0031625/GO:0004842/GO:0000209/GO:0001944/GO:1901800/GO:1990452/GO:0031398/GO:0032880/GO:2001205/GO:0045741/GO:0030674/GO:0019005/GO:1902806/GO:0031146/GO:…	biological_process/cellular_component/molecular_function/	S4R3U4/G0Z2K0/B7Z2C8/S4R3N3/
ENSG00000157542	2	-0.064447	-1.54742	1.00114	-0.267136	1.19471	-0.316843	ENSG00000157542	potassium voltage-gated channel subfamily J member 6 [Source:HGNC Symbol;Acc:HGNC:6267]	KCNJ6		GO:0016020/GO:0016021/GO:0005794/GO:0005244/GO:0006811/GO:0006813/GO:0034765/GO:0005886/GO:0005242/GO:1990573/GO:0005515/GO:0008076/GO:0015467	cellular_component/molecular_function/biological_process
ENSG00000153317	2	-0.470454	-1.76754	0.420497	0.959296	0.736631	0.121571	ENSG00000153317	ArfGAP with SH3 domain ankyrin repeat and PH domain 1 [Source:HGNC Symbol;Acc:HGNC:2720]	ASAP1		GO:0005096/GO:0043547//GO:0005737/GO:0016020/GO:0046872/GO:0005515/GO:0005886/GO:0060271/GO:0005829/GO:0045296/GO:0030030/GO:0031253/GO:1903527/GO:0001786/GO:0005546/GO:0005547/GO:0061000/GO:0071803/GO:0002102/GO:0043197	molecular_function/biological_process//cellular_component	E5RHD7/A0A0A0MRE5/E5RHA9/E5RFD9//H0YBM4/H0YBF7
ENSG00000165219	2	-0.0694455	-1.80109	0.654738	1.13446	0.167715	-0.0863801	ENSG00000165219	GTPase activating protein and VPS9 domains 1 [Source:HGNC Symbol;Acc:HGNC:23375]	GAPVD1		GO:0005829/GO:0007165/GO:0043087/GO:0016020/GO:0043547/GO:0005096/GO:0005085/GO:0005768/GO:0045296/GO:0006897/GO:0017112/GO:0061024/GO:0032794/GO:0051223/	cellular_component/biological_process/molecular_function/	B4DGD8/C9IZ08/F8W9S7/H0Y4E7/A0A024R875/A0A024R8A2/A0A0A0MQV8//H0Y7I9/A0A024R862/B0QZ65/C9IZX9
ENSG00000225178	2	0.432856	-1.86245	1.11239	0.31538	0.0603083	-0.0584847
ENSG00000255008	2	-0.332874	-1.64288	1.30888	0.606476	0.261879	-0.201483
ENSG00000241258	2	-0.760576	-1.54348	0.839612	0.582495	0.991445	-0.1095	ENSG00000241258	CGRP receptor component [Source:HGNC Symbol;Acc:HGNC:17888]	CRCP		/GO:0005634/GO:0016020/GO:0003824/GO:0005886/GO:0005515/GO:0000166/GO:0005666/GO:0006352/GO:0006384/GO:0002376/GO:0045087/GO:0044237/GO:0030880/GO:0003899/GO:0001635/GO:0007218/GO:0001669/GO:0051607/GO:0005654/GO:0005829/GO:0001056/GO:0006383/GO:0009360	/cellular_component/molecular_function/biological_process	H7BY40/A0A024RDL0/		hsa:27297
ENSG00000189136	2	-0.789784	-1.30182	1.31237	0.381628	0.804817	-0.407212
ENSG00000135940	2	-0.586768	-1.22398	0.929464	0.830359	0.920694	-0.869768	ENSG00000135940	cytochrome c oxidase subunit 5B [Source:HGNC Symbol;Acc:HGNC:2269]	COX5B		GO:0016020/GO:0046872/GO:0005739/GO:0005743/GO:0005515/GO:0004129/GO:0005740/GO:0005751/GO:0007585/GO:0006123/GO:0042776	cellular_component/molecular_function/biological_process
ENSG00000280156	2	-0.234845	-0.884586	1.07686	0.242781	1.10897	-1.30918
ENSG00000115415	2	-0.269244	-1.29108	1.11062	0.366248	1.01372	-0.930259	ENSG00000115415	signal transducer and activator of transcription 1 [Source:HGNC Symbol;Acc:HGNC:11362]	STAT1		GO:0005634/GO:0006355/GO:0007165/GO:0003700/GO:0045944/GO:0005737/GO:0005730/GO:0005829/GO:0005654/GO:0003677/GO:0042803/GO:0005515/GO:0048471/GO:0045893/GO:0030425/GO:0042802/GO:0051607/GO:0000122/GO:0000981/GO:0030424/GO:0045296/GO:0032991/GO:0071346/GO:0016032/GO:0003690/GO:0042981/GO:0019899/GO:0042393/GO:0000790/GO:0070491/GO:0019221/GO:0001937/GO:0016525/GO:0060333/GO:0044389/GO:0060334/GO:…	cellular_component/biological_process/molecular_function	D2KFR9/E7ENM1/E7EPD2/J3KPM9/H7BZB5/E9PH66/H7BZ88/
ENSG00000214145	2	0.566858	-0.89576	-0.812375	-0.00801526	1.7051	-0.555804
ENSG00000135404	2	0.314831	-0.851556	-0.824403	0.0689065	1.79859	-0.506371	ENSG00000135404	CD63 molecule [Source:HGNC Symbol;Acc:HGNC:1692]	CD63		GO:0016020/GO:0016021/GO:0015031/GO:0005765/GO:0005886/GO:0005515/GO:0005576/GO:0042470/GO:0005615/GO:0009986/GO:0005764/GO:0031902/GO:0007166/GO:0005887/GO:0005768/GO:0070062/GO:0016477/GO:0010008/GO:0043312/GO:0002576/GO:0031088/GO:0032585/GO:0031226/GO:0035577/GO:1900746/GO:0007160/GO:0005771/GO:0002092/GO:0034613/GO:0035646/GO:0045807/GO:0048757/GO:1901379/GO:2001046/GO:0031904/GO:0097487/GO:…	cellular_component/biological_process/molecular_function	A0A024RB05/F8VNT9/F8VV56/F8W022/F8VWK8/F8VX62/	path:hsa05205/path:hsa04142	hsa:967	ko:K06497	Proteoglycans in cancer - Homo sapiens (human)/Lysosome - Homo sapiens (human)
ENSG00000264910	2	1.02593	-1.14552	-0.280858	0.408034	1.08934	-1.09692
ENSG00000198938	2	0.827198	-0.992638	-0.352688	0.193516	1.41048	-1.08587	ENSG00000198938	mitochondrially encoded cytochrome c oxidase III [Source:HGNC Symbol;Acc:HGNC:7422]	MT-CO3		GO:0016020/GO:0016021/GO:0005743/GO:0005739/GO:0005515/GO:1902600/GO:0055085/GO:0022904/GO:0004129/GO:0009060/GO:0005751/GO:0006123/GO:0045277/GO:0009055/GO:0015002/GO:0015453/GO:0008535/GO:0019646	cellular_component/molecular_function/biological_process	Q7GIM7	path:hsa04260/path:hsa04714/path:hsa05016/path:hsa00190/path:hsa05010/path:hsa01100/path:hsa04932/path:hsa05012	hsa:4514	ko:K02262	Cardiac muscle contraction - Homo sapiens (human)/Thermogenesis - Homo sapiens (human)/Huntington disease - Homo sapiens (human)/Oxidative phosphorylation - Homo sapiens (human)/Alzheimer disease - Homo sapiens (human)/Metabolic pathways - Homo sapiens (human)/Non-alcoholic fatty liver disease (NAFLD) - Homo sapiens (human)/Parkinson disease - Homo sapiens (human)
ENSG00000236830	2	1.0549	-0.567004	-0.640988	-0.536331	1.49135	-0.801918
ENSG00000202538	2	1.01558	-1.13408	-0.845254	0.282458	1.25063	-0.569333
ENSG00000137073	2	1.19543	-1.03601	-0.827147	0.00800681	1.2231	-0.563389	ENSG00000137073	ubiquitin associated protein 2 [Source:HGNC Symbol;Acc:HGNC:14185]	UBAP2		GO:0003723/GO:0005634/GO:0005737/GO:0045296/	molecular_function/cellular_component/	A2A305/A0A0D9SFI5/Q5JV08//H0YDN2
ENSG00000265681	2	0.438369	-1.15713	0.311428	0.677091	1.06451	-1.33427	ENSG00000265681	ribosomal protein L17 [Source:HGNC Symbol;Acc:HGNC:10307]	RPL17		GO:0003723/GO:0005634/GO:0006412/GO:0003735/GO:0005840/GO:0015934/GO:0002181/GO:0022625/GO:0005829/GO:0005515/GO:0006413/GO:0000184/GO:0006614	molecular_function/cellular_component/biological_process	J3KRB3/J3QLC8/J3QQT2/A0A024R261/A0A087WXM6/J3QS96/J3KRX5/A0A087WY81/A0A087WWH0/J3KSJ0/	path:hsa03010	hsa:6139	ko:K02880	Ribosome - Homo sapiens (human)
ENSG00000103769	2	0.151233	-1.2357	0.132038	0.950061	1.12593	-1.12357	ENSG00000103769	RAB11A member RAS oncogene family [Source:HGNC Symbol;Acc:HGNC:9760]	RAB11A		GO:0043231/GO:0003924/GO:0005525/GO:0005815/GO:0016020/GO:0015031/GO:0000166/GO:0005794/GO:0005886/GO:0005515/GO:0007049/GO:0031410/GO:0032402/GO:0045773/GO:0048169/GO:0051223/GO:0098887/GO:1903078/GO:0005737/GO:0030133/GO:0030424/GO:0048471/GO:0055037/GO:0098837/GO:0008017/GO:0000922/GO:0006886/GO:0016192/GO:0005768/GO:0006887/GO:0005829/GO:0070062/GO:0032482/GO:0043687/GO:0032154/GO:0032991/GO:…	cellular_component/molecular_function/biological_process	/A0A024R5Z8/H3BSC1/B4DQU5/H3BN38/H3BMH2	path:hsa04962/path:hsa04972/path:hsa04144/path:hsa04961	hsa:8766	ko:K07904	Vasopressin-regulated water reabsorption - Homo sapiens (human)/Pancreatic secretion - Homo sapiens (human)/Endocytosis - Homo sapiens (human)/Endocrine and other factor-regulated calcium reabsorption - Homo sapiens (human)
ENSG00000047315	2	0.20108	-0.866324	-0.0903284	0.195724	1.69517	-1.13533	ENSG00000047315	RNA polymerase II subunit B [Source:HGNC Symbol;Acc:HGNC:9188]	POLR2B	00230+2.7.7.6/00240+2.7.7.6	GO:0006351/GO:0003899/GO:0032549/GO:0003723/GO:0005634/GO:0016020/GO:0046872/GO:0005654/GO:0016740/GO:0003677/GO:0016779/GO:0005515/GO:0006366/GO:0000784/GO:0006368/GO:0006370/GO:0006367/GO:0042795/GO:0000398/GO:0060964/GO:0006283/GO:0008543/GO:0016070/GO:0005665/GO:0001055/GO:0003682	biological_process/molecular_function/cellular_component	/C9JMN3/C9JZW8/C9J2Y9/A0A1W2PPT5/C9J4M6
ENSG00000125676	2	0.25245	-1.12549	-0.186221	0.325896	1.64335	-0.909986	ENSG00000125676	THO complex 2 [Source:HGNC Symbol;Acc:HGNC:19073]	THOC2		GO:0006397/GO:0006406/GO:0000347/GO:0003723/GO:0008380/GO:0051028/GO:0005634/GO:0016607/GO:0005515/GO:0048666/GO:0003729/GO:0005654/GO:0000784/GO:0006405/GO:0031124/GO:0048699/GO:0000346/GO:0016973/GO:0046784/GO:0000445	biological_process/cellular_component/molecular_function	/F2Z2V2/H0Y594/H0Y815/A0A0C4DG98/H0Y7U4/H7C477/B7ZBA0/B7ZB98
ENSG00000071082	2	-0.0782028	-0.466554	0.114198	0.049983	1.72134	-1.34077	ENSG00000071082	ribosomal protein L31 [Source:HGNC Symbol;Acc:HGNC:10334]	RPL31		GO:0003723/GO:0016020/GO:0006412/GO:0002181/GO:0003735/GO:0005840/GO:0005925/GO:0022625/GO:0005829/GO:0070062/GO:0005515/GO:0006413/GO:0000184/GO:0006614/GO:0042788	molecular_function/cellular_component/biological_process	B7Z4E3/H7C2W9/B8ZZK4/C9JU56//B7Z4C8
ENSG00000167996	2	0.323375	-0.371422	-0.1702	0.217963	1.53001	-1.52973	ENSG00000167996	ferritin heavy chain 1 [Source:HGNC Symbol;Acc:HGNC:3976]	FTH1		GO:0005623/GO:0006879/GO:0008199/GO:0006826/GO:0046872/GO:0005634/GO:0016491/GO:0055114/GO:0005515/GO:0006955/GO:0005576/GO:0005737/GO:0005829/GO:0070062/GO:0008285/GO:0043312/GO:1904813/GO:1904724/GO:0005506/GO:0004322/GO:0042802/GO:0048147/GO:0008198/GO:0006880/GO:0008043/GO:0044754/GO:0060547/GO:0016020/GO:0016021	cellular_component/biological_process/molecular_function	G3V1D1/A0A024R525/E9PPQ4/E9PKM5/E9PRK8/E9PKY7/E9PQR3/E9PK45/G3V192	path:hsa04978/path:hsa04217/path:hsa04216	hsa:2495	ko:K00522	Mineral absorption - Homo sapiens (human)/Necroptosis - Homo sapiens (human)/Ferroptosis - Homo sapiens (human)
ENSG00000145860	2	1.24953	-1.7147	0.188401	-0.298383	0.610495	-0.0353461	ENSG00000145860	ring finger protein 145 [Source:HGNC Symbol;Acc:HGNC:20853]	RNF145		GO:0016020/GO:0016021/GO:0008270/GO:0046872/GO:0016740/GO:0005783/GO:0005789/GO:0016567/GO:0061630/GO:0012505	cellular_component/molecular_function/biological_process
ENSG00000174748	2	0.778972	-1.50687	0.694861	0.59288	0.472239	-1.03208	ENSG00000174748	ribosomal protein L15 [Source:HGNC Symbol;Acc:HGNC:10306]	RPL15		GO:0005634/GO:0003723/GO:0016020/GO:0006412/GO:0003735/GO:0005840/GO:0005515/GO:0002181/GO:0022625/GO:0005829/GO:0045296/GO:0006413/GO:0000184/GO:0006614	cellular_component/molecular_function/biological_process	/E7EQV9/E7EX53/A0A024R2Q4/E7ENU7/E7ERA2/A0A2R8Y738/A0A2R8YEM3	path:hsa03010	hsa:6138	ko:K02877	Ribosome - Homo sapiens (human)
ENSG00000198786	2	1.16367	-1.72042	0.0689973	0.735279	0.110768	-0.358289	ENSG00000198786	mitochondrially encoded NADH:ubiquinone oxidoreductase core subunit 5 [Source:HGNC Symbol;Acc:HGNC:7461]	MT-ND5	00190+1.6.5.3	GO:0016020/GO:0016021/GO:0016491/GO:0055114/GO:0005743/GO:0005739/GO:0070469/GO:0008137/GO:0042773/GO:0006120/GO:0032981/GO:0005747/GO:0003954/GO:0001666/GO:0010243/GO:0042542/GO:0043005	cellular_component/molecular_function/biological_process	U5ZC31	path:hsa01100/path:hsa00190/path:hsa04723/path:hsa05012/path:hsa04714	hsa:4540	ko:K03883	Metabolic pathways - Homo sapiens (human)/Oxidative phosphorylation - Homo sapiens (human)/Retrograde endocannabinoid signaling - Homo sapiens (human)/Parkinson disease - Homo sapiens (human)/Thermogenesis - Homo sapiens (human)
ENSG00000197451	2	1.0812	-1.25944	-1.17076	0.305147	0.865596	0.178249	ENSG00000197451	heterogeneous nuclear ribonucleoprotein A/B [Source:HGNC Symbol;Acc:HGNC:5034]	HNRNPAB		GO:0003676/GO:0003723/GO:0005634/GO:0005737/GO:0005654/GO:0005515/GO:0043565/GO:0003700/GO:1990904/GO:1990837/GO:0090575/GO:0045893/GO:0003729/GO:0001837	molecular_function/cellular_component/biological_process	/D6RBZ0/D6RD18/D6R9P3
ENSG00000198763	2	0.714531	-1.42238	-0.884641	0.296222	1.26287	0.0333936	ENSG00000198763	mitochondrially encoded NADH:ubiquinone oxidoreductase core subunit 2 [Source:HGNC Symbol;Acc:HGNC:7456]	MT-ND2	00190+1.6.5.3	GO:0016020/GO:0016021/GO:0016491/GO:0055114/GO:0005743/GO:0005739/GO:0006120/GO:0070469/GO:0008137/GO:0032981/GO:0005747/GO:0019901/GO:0035255/GO:0072593/GO:0014069	cellular_component/molecular_function/biological_process	Q7GXY9	path:hsa04723/path:hsa05012/path:hsa01100/path:hsa04714/path:hsa00190	hsa:4536	ko:K03879	Retrograde endocannabinoid signaling - Homo sapiens (human)/Parkinson disease - Homo sapiens (human)/Metabolic pathways - Homo sapiens (human)/Thermogenesis - Homo sapiens (human)/Oxidative phosphorylation - Homo sapiens (human)
ENSG00000234851	2	1.35081	-1.1527	-1.04652	0.820205	0.211911	-0.183698
ENSG00000256338	2	1.18383	-0.986405	-0.791809	0.633459	0.873931	-0.913003
ENSG00000272679	2	1.00696	-1.00924	-1.21692	0.81383	0.81183	-0.406463
[truncated: 198 more rows]
